# Supplementary material for: (2R,3R)-N-(4-Chloro­phen­yl)-2,3-dihydr­oxy-N′-(5-phenyl-1,3,4-thia­diazol-2-yl)succinamide
Source: Acta Crystallogr Sect E Struct Rep Online. 2010 Mar 6;66(Pt 4):o765. doi: 10.1107/S1600536810007919 (PMC2983857; doi:10.1107/S1600536810007919)
Supplement: Supplementary file 2 [file e-66-0o765-Isup2.hkl]

# 
# h,k,l, Fc-squared, Fo-squared, sigma(Fo-squared) and status flag 
# 
data_I
_shelx_title ' 100201e in C2' 
_shelx_refln_list_code          4 
_shelx_F_calc_maximum      261.98 
_exptl_crystal_F_000       864.00 
_reflns_d_resolution_high  0.8406 
 
loop_ 
 _symmetry_equiv_pos_as_xyz 
 'x, y, z' 
 '-x, y, -z' 
 'x+1/2, y+1/2, z' 
 '-x+1/2, y+1/2, -z' 
 
_cell_length_a    41.3809 
_cell_length_b     5.1744 
_cell_length_c     8.7442 
_cell_angle_alpha  90.000 
_cell_angle_beta   98.315 
_cell_angle_gamma  90.000 
 
_shelx_F_squared_multiplier     1.000 
 
loop_ 
 _refln_index_h 
 _refln_index_k 
 _refln_index_l 
 _refln_F_squared_calc 
 _refln_F_squared_meas 
 _refln_F_squared_sigma 
 _refln_observed_status 
   0  -6   0      486.98      386.02     31.03 o 
   2  -6   0       97.19      108.82     22.37 o 
   4  -6   0      201.32      192.80     68.37 o 
   6  -6   0      110.78      108.36     17.00 o 
   8  -6   0       68.09       84.88     23.49 o 
  10  -6   0        3.54       -5.00     10.50 o 
   1  -5   0        2.94       -9.97      8.58 o 
   3  -5   0      104.69      113.80     11.88 o 
   5  -5   0      178.27      164.76     16.53 o 
   7  -5   0      191.65      180.08     17.22 o 
   9  -5   0      116.30      141.98     15.61 o 
  11  -5   0       10.63        0.25      9.44 o 
  13  -5   0       26.62       21.59     11.25 o 
  15  -5   0      157.74      169.21     16.60 o 
  17  -5   0        4.42       -2.61      7.22 o 
  19  -5   0      101.27      107.69     15.08 o 
  21  -5   0       32.90       25.14     11.63 o 
  23  -5   0      203.86      230.03     19.97 o 
  25  -5   0       36.56       31.46     12.16 o 
  27  -5   0       26.84       19.14     11.29 o 
   0  -4   0     2353.69     2440.84     70.30 o 
   2  -4   0      424.54      421.44     17.92 o 
   4  -4   0      251.04      257.62     12.35 o 
   6  -4   0      709.36      721.18     20.11 o 
   8  -4   0      408.40      424.27     15.43 o 
  10  -4   0      152.15      146.20     10.99 o 
  12  -4   0      301.90      277.32     46.74 o 
  14  -4   0       91.77       94.50     12.10 o 
  16  -4   0      517.21      502.58     40.12 o 
  18  -4   0      533.50      585.65     23.46 o 
  20  -4   0       90.46       94.15     12.21 o 
  22  -4   0      471.60      428.11     21.01 o 
  24  -4   0      128.09      138.29     28.90 o 
  26  -4   0      895.32      895.40     34.64 o 
  28  -4   0      536.83      581.92     28.59 o 
  30  -4   0      693.29      740.29     96.52 o 
  32  -4   0       80.42       96.92     23.96 o 
  34  -4   0       75.08      105.89     15.16 o 
  36  -4   0        9.55       -0.94      9.84 o 
   1  -3   0      676.63      693.25     19.57 o 
   3  -3   0      128.53      113.62      8.81 o 
   5  -3   0     1937.72     2105.62     35.23 o 
   7  -3   0     3865.65     4168.82     67.99 o 
   9  -3   0     3173.35     3429.44     83.61 o 
  11  -3   0      381.23      343.56     12.95 o 
  13  -3   0      631.78      678.51     17.99 o 
  15  -3   0      171.60      152.89      8.33 o 
  17  -3   0      294.13      295.60     14.74 o 
  19  -3   0       43.20       48.26      8.57 o 
  21  -3   0      384.31      348.80     16.39 o 
  23  -3   0      165.66      179.21     12.78 o 
  25  -3   0      661.61      660.97     30.45 o 
  27  -3   0      224.57      247.31     41.13 o 
  29  -3   0      752.37      775.64     30.45 o 
  31  -3   0      427.52      430.18     41.13 o 
  33  -3   0       50.89       50.30     16.66 o 
  35  -3   0      258.95      231.83     30.62 o 
  37  -3   0      177.62      206.33     17.75 o 
  39  -3   0      110.84      127.77     21.56 o 
  41  -3   0      179.75      198.47     18.64 o 
   0  -2   0      829.73      880.73     27.24 o 
   2  -2   0     1638.82     1602.68     29.44 o 
   4  -2   0      669.63      604.40     15.14 o 
   6  -2   0     4288.60     4439.01     80.39 o 
   8  -2   0     5846.49     6333.75     79.41 o 
  10  -2   0      358.40      385.72     10.20 o 
  12  -2   0     3434.15     3764.04     48.56 o 
  14  -2   0       93.02       92.35      5.85 o 
  16  -2   0       59.91       47.62      6.85 o 
  18  -2   0     1245.17     1144.11     45.22 o 
  20  -2   0      398.88      399.67     13.13 o 
  22  -2   0       43.80       35.84      7.21 o 
  24  -2   0     1908.61     1960.90    146.68 o 
  26  -2   0      302.35      278.76     14.30 o 
  28  -2   0      217.96      213.29     15.48 o 
  30  -2   0     2142.23     2236.19    102.44 o 
  32  -2   0     1059.64     1073.89     31.01 o 
  34  -2   0      129.96      118.22     19.16 o 
  36  -2   0     1326.40     1513.34     90.41 o 
  38  -2   0      740.34      770.72     27.24 o 
  40  -2   0       49.59       42.72     15.75 o 
  42  -2   0      343.25      361.46     21.56 o 
  44  -2   0       12.35       15.39      9.34 o 
  46  -2   0       10.00       13.52     15.28 o 
   1  -1   0      350.59      332.83      8.07 o 
   3  -1   0     7036.37     7337.21     82.08 o 
   5  -1   0     1467.57     1512.78     20.41 o 
   7  -1   0      322.71      393.73     11.93 o 
   9  -1   0     8892.86     9362.07    225.62 o 
  11  -1   0     1102.38     1133.81     24.00 o 
  13  -1   0      280.62      257.77      7.79 o 
  15  -1   0     2563.30     2541.04     39.50 o 
  17  -1   0     1468.98     1469.59     31.90 o 
  19  -1   0       43.13       49.78     13.76 o 
  21  -1   0     2088.17     2165.58     37.16 o 
  23  -1   0     2680.52     2759.46     45.89 o 
  25  -1   0      643.70      569.49     16.07 o 
  27  -1   0     1594.64     1470.16     29.87 o 
  29  -1   0     1110.04     1087.84     39.20 o 
  31  -1   0     1734.33     1760.18     38.49 o 
  33  -1   0      188.37      200.11     13.55 o 
  35  -1   0       70.49       59.37      9.46 o 
  37  -1   0      891.89      914.29     27.85 o 
  39  -1   0      287.80      268.07     15.55 o 
  41  -1   0       80.77       72.91     11.06 o 
  43  -1   0      101.29      107.07     19.13 o 
  45  -1   0      244.39      247.05     24.27 o 
  47  -1   0      134.18      144.78     22.04 o 
   4   0   0      733.72      699.31     11.36 o 
   8   0   0     2505.69     2237.73     48.19 o 
  10   0   0      933.57      973.67     24.67 o 
  12   0   0     1422.95     1314.64     22.75 o 
  14   0   0     2085.62     1863.28     30.82 o 
  16   0   0    11673.41    12091.52    162.22 o 
  18   0   0     9108.79     9086.87    125.07 o 
  20   0   0      527.16      567.55     21.33 o 
  22   0   0      120.23       86.49      7.27 o 
  24   0   0      689.07      767.93     19.40 o 
  26   0   0      881.56      828.81     20.84 o 
  28   0   0     1432.68     1428.36     30.41 o 
  30   0   0        3.28       16.27      6.22 o 
  32   0   0      894.61      852.33     23.28 o 
  34   0   0      634.52      617.75     20.07 o 
  36   0   0      153.97      148.03     18.05 o 
  38   0   0      987.95      953.94     39.74 o 
  40   0   0       85.45      133.90     18.66 o 
  42   0   0        7.11       -0.95     11.42 o 
  44   0   0       38.01       29.54     13.11 o 
  46   0   0       74.05       97.47     19.13 o 
  48   0   0      175.35      181.49     24.20 o 
   7   1   0      351.19      394.07     15.01 o 
   9   1   0     9064.10     8979.17    166.28 o 
  11   1   0     1131.21     1144.14     30.69 o 
  13   1   0      270.04      256.28      9.37 o 
  15   1   0     2606.67     2587.02     42.96 o 
  17   1   0     1442.33     1461.70     50.42 o 
  19   1   0       44.64       42.50      6.42 o 
  21   1   0     2048.47     2143.85     45.02 o 
  23   1   0     2730.03     2734.33    115.18 o 
  25   1   0      612.59      542.16     25.21 o 
  27   1   0     1581.98     1511.51     47.72 o 
  29   1   0     1095.68      965.29     37.72 o 
  31   1   0     1744.84     1779.45     55.83 o 
  33   1   0      209.68      221.16     19.53 o 
  35   1   0       78.24       66.31     14.53 o 
  37   1   0      881.22      862.01     39.95 o 
  39   1   0      294.11      250.97     22.64 o 
  41   1   0       86.36      116.60     20.21 o 
  43   1   0       97.66      122.48     20.28 o 
  45   1   0      237.72      252.05     24.67 o 
  47   1   0      134.36      167.02     25.89 o 
  14   2   0       93.01       71.51     11.22 o 
  16   2   0       57.73       52.65     10.07 o 
  18   2   0     1245.61     1060.87     36.91 o 
  20   2   0      395.07      344.05     21.09 o 
  22   2   0       43.62       30.96     10.21 o 
  24   2   0     1876.03     1812.98     55.29 o 
  26   2   0      293.20      286.32     21.83 o 
  28   2   0      209.51      197.17     19.94 o 
  30   2   0     2156.24     2219.14     67.73 o 
  32   2   0     1079.72     1037.14     44.27 o 
  34   2   0      127.73      112.88     19.80 o 
  36   2   0     1327.09     1372.54     54.82 o 
  38   2   0      731.71      659.30     38.05 o 
  40   2   0       50.07       48.13     16.49 o 
  42   2   0      344.46      347.63     29.40 o 
  44   2   0       13.01       -3.79     13.11 o 
  46   2   0        9.64        4.93     16.09 o 
  27   3   0      222.55      225.49     24.33 o 
  29   3   0      743.24      705.87     37.72 o 
  31   3   0      413.84      407.65     29.54 o 
  33   3   0       59.61       66.17     17.37 o 
  35   3   0      263.09      264.56     26.29 o 
  37   3   0      174.17      140.32     23.66 o 
  39   3   0      111.57      159.38     26.23 o 
  41   3   0      181.28      198.25     29.34 o 
 -10  -6   1       53.27       35.11     12.31 o 
  -8  -6   1       17.83       10.77     12.02 o 
  -6  -6   1       16.09       11.79     10.66 o 
  -4  -6   1       52.02       71.32     13.56 o 
  -2  -6   1       22.13        9.24      9.69 o 
   0  -6   1       13.06       11.59      9.87 o 
   2  -6   1        0.23        6.56     15.82 o 
   4  -6   1       49.74       45.02     18.59 o 
   6  -6   1       61.63       84.96     19.06 o 
   8  -6   1      133.67      127.55     21.22 o 
 -27  -5   1      141.00      119.87     16.13 o 
 -25  -5   1       27.06        7.17      9.81 o 
 -23  -5   1        6.77       -6.75      8.45 o 
 -21  -5   1       15.67       -3.41      9.06 o 
 -19  -5   1       27.10       49.15     12.50 o 
 -17  -5   1        7.19       -3.99      8.44 o 
 -15  -5   1      126.89      144.70     16.34 o 
 -13  -5   1      199.27      206.09     18.07 o 
 -11  -5   1      244.59      225.91     35.89 o 
  -9  -5   1       97.38       87.28     14.14 o 
  -7  -5   1      148.17      154.36     16.51 o 
  -5  -5   1     1194.14     1242.96     40.45 o 
  -3  -5   1       42.42       50.20     11.66 o 
  -1  -5   1     1459.27     1641.54     42.65 o 
   1  -5   1      793.92      886.27     37.18 o 
   3  -5   1      517.21      544.82     20.04 o 
   5  -5   1      335.64      370.49     16.99 o 
   7  -5   1      117.89      146.67     15.67 o 
   9  -5   1       85.47       59.18     12.29 o 
  11  -5   1      194.35      173.41     17.07 o 
  13  -5   1      117.31      130.58     15.02 o 
  15  -5   1      128.46      122.84     14.95 o 
  17  -5   1       90.13       75.98     13.61 o 
  19  -5   1      182.71      218.14     19.15 o 
  21  -5   1       95.29       99.49     14.75 o 
  23  -5   1       70.33      112.60     24.64 o 
  25  -5   1      178.56      135.51     16.31 o 
  27  -5   1       47.11       25.38     11.66 o 
 -36  -4   1      115.80       93.86     16.83 o 
 -34  -4   1      222.50      233.64     33.63 o 
 -32  -4   1        2.09       -1.14      8.12 o 
 -30  -4   1      199.19      229.95     20.89 o 
 -28  -4   1       12.86       -0.77      7.93 o 
 -26  -4   1       37.00       58.25     15.82 o 
 -24  -4   1      311.52      310.09     18.17 o 
 -22  -4   1      407.41      354.07     19.26 o 
 -20  -4   1        4.70        4.08      7.63 o 
 -18  -4   1      656.98      682.14     25.78 o 
 -16  -4   1      555.02      552.35     38.93 o 
 -14  -4   1      131.53      125.59     13.52 o 
 -12  -4   1      293.10      242.91     16.06 o 
 -10  -4   1      282.56      305.21     29.54 o 
  -8  -4   1      352.83      362.98     14.30 o 
  -6  -4   1       54.61       61.65      8.38 o 
  -4  -4   1       64.55       57.80      8.92 o 
  -2  -4   1     1182.10     1222.47     31.77 o 
   0  -4   1      215.93      206.21     13.07 o 
   2  -4   1       57.75       44.33      9.03 o 
   4  -4   1      620.69      662.40     30.08 o 
   6  -4   1      251.64      270.74     13.34 o 
   8  -4   1      159.65      151.14     10.72 o 
  10  -4   1       42.92       36.24      7.27 o 
  12  -4   1      157.71      138.63     11.01 o 
  14  -4   1      352.05      348.23     17.76 o 
  16  -4   1      366.19      371.88     21.60 o 
  18  -4   1       87.79      100.96     12.97 o 
  20  -4   1      121.90      140.00     14.38 o 
  22  -4   1       41.83       25.27     13.28 o 
  24  -4   1        0.80        2.69      8.22 o 
  26  -4   1      209.96      236.00     17.56 o 
  28  -4   1      400.42      335.38     19.86 o 
  30  -4   1      328.94      323.02     20.12 o 
  32  -4   1      243.15      266.35     18.91 o 
  34  -4   1      241.37      258.33     18.89 o 
  36  -4   1      218.80      302.41     29.20 o 
 -41  -3   1        1.66        0.69      8.93 o 
 -39  -3   1      380.01      392.28     21.56 o 
 -37  -3   1      154.21      209.58     35.25 o 
 -35  -3   1        1.10       -6.36      7.46 o 
 -33  -3   1      244.61      259.40     17.13 o 
 -31  -3   1     1462.44     1497.99    100.44 o 
 -29  -3   1        4.07        0.78      7.68 o 
 -27  -3   1      881.81      905.00     82.02 o 
 -25  -3   1     1244.45     1252.26     53.26 o 
 -23  -3   1      392.69      361.67     17.23 o 
 -21  -3   1      158.85      174.78     13.17 o 
 -19  -3   1      732.47      719.77     66.88 o 
 -17  -3   1       45.78       47.75      9.00 o 
 -15  -3   1      364.26      356.53     26.87 o 
 -13  -3   1     2563.09     2831.43     65.07 o 
 -11  -3   1      584.11      623.18     15.70 o 
  -9  -3   1     1081.55     1167.79     22.83 o 
  -7  -3   1      415.39      402.03     16.05 o 
  -5  -3   1      301.38      324.38     11.36 o 
  -3  -3   1      289.35      275.29     14.77 o 
  -1  -3   1     1106.67     1089.99     25.79 o 
   1  -3   1       63.04       67.05      7.19 o 
   3  -3   1      380.51      357.68     13.80 o 
   5  -3   1       81.14       78.97     13.77 o 
   7  -3   1     5928.48     6650.54    124.12 o 
   9  -3   1      883.96      861.64     24.83 o 
  11  -3   1      444.17      486.38     14.26 o 
  13  -3   1       21.37       18.60      5.37 o 
  15  -3   1     1333.39     1337.48     25.59 o 
  17  -3   1      407.02      411.39     13.39 o 
  19  -3   1       78.27       73.64      9.90 o 
  21  -3   1      701.09      683.74     23.60 o 
  23  -3   1     1042.23     1088.07     70.57 o 
  25  -3   1     1647.64     1723.07     41.71 o 
  27  -3   1      135.32      170.21     15.46 o 
  29  -3   1       83.09       82.72     12.64 o 
  31  -3   1       18.60       11.38      8.95 o 
  33  -3   1        1.92       -3.63      8.53 o 
  35  -3   1      145.16      126.87     15.14 o 
  37  -3   1       35.75       27.00     10.27 o 
  39  -3   1      301.61      317.15     20.36 o 
  41  -3   1      173.88      254.86     55.46 o 
 -46  -2   1       57.56       57.12     19.40 o 
 -44  -2   1        3.23        9.63      9.03 o 
 -42  -2   1      431.46      437.84     31.40 o 
 -40  -2   1       12.86       -4.34      7.60 o 
 -38  -2   1       71.15       63.72     11.06 o 
 -36  -2   1       84.37       65.62     14.87 o 
 -34  -2   1      542.61      484.52     22.10 o 
 -32  -2   1      635.29      674.56     65.40 o 
 -30  -2   1       38.95       35.41      8.65 o 
 -28  -2   1      567.95      539.56     74.55 o 
 -26  -2   1       63.38       57.12      8.67 o 
 -24  -2   1      611.69      635.48     20.65 o 
 -22  -2   1     4725.99     4736.84    244.18 o 
 -20  -2   1      713.56      776.17     44.27 o 
 -18  -2   1     1430.10     1451.47     34.29 o 
 -16  -2   1      125.16      113.90      5.32 o 
 -14  -2   1     1355.35     1473.65     22.71 o 
 -12  -2   1      874.18      885.59     23.88 o 
 -10  -2   1     3714.82     3880.30     49.24 o 
  -8  -2   1      491.90      486.06     14.62 o 
  -6  -2   1     3525.50     3604.16     46.34 o 
  -4  -2   1     7181.66     7548.83    109.30 o 
  -2  -2   1      813.32      863.88     19.03 o 
   0  -2   1      312.18      269.80      9.87 o 
   2  -2   1     1172.26     1301.22     49.28 o 
   4  -2   1      221.27      207.88      7.92 o 
   6  -2   1    10383.21    11129.55    162.85 o 
   8  -2   1     2256.58     2516.54     49.07 o 
  10  -2   1       22.67       20.25      5.20 o 
  12  -2   1     6988.55     7622.79    108.74 o 
  14  -2   1      883.59      989.70     22.59 o 
  16  -2   1      772.43      816.76     20.20 o 
  18  -2   1     3328.34     3526.92     70.09 o 
  20  -2   1      624.19      654.42     18.23 o 
  22  -2   1        9.50        8.15      5.33 o 
  24  -2   1     3932.69     4198.75     72.70 o 
  26  -2   1      380.21      386.56     23.86 o 
  28  -2   1     1668.74     1774.18     55.29 o 
  30  -2   1     1808.36     1987.70     60.83 o 
  32  -2   1      493.73      463.64     20.82 o 
  34  -2   1       86.95       83.73     12.46 o 
  36  -2   1      402.23      409.21     52.25 o 
  38  -2   1      305.49      305.18     18.28 o 
  40  -2   1       97.18      114.27     14.45 o 
  42  -2   1       21.67        0.75      8.87 o 
  44  -2   1      224.67      219.71     25.62 o 
 -47  -1   1       44.15       32.24     15.95 o 
 -45  -1   1        5.33       -0.34     11.63 o 
 -43  -1   1      351.37      351.28     26.36 o 
 -41  -1   1       45.58       57.39     15.55 o 
 -39  -1   1     1062.71     1103.44     30.87 o 
 -37  -1   1      322.97      283.54     15.24 o 
 -35  -1   1      225.07      220.96     20.28 o 
 -33  -1   1      496.43      495.53     27.71 o 
 -31  -1   1     2875.60     2774.51     51.83 o 
 -29  -1   1      526.12      494.54     17.58 o 
 -27  -1   1     1779.22     1597.01     34.16 o 
 -25  -1   1      688.45      674.82     19.28 o 
 -23  -1   1      434.32      383.19     39.74 o 
 -21  -1   1     1157.68     1106.70     24.48 o 
 -19  -1   1     3620.51     3437.92     55.08 o 
 -17  -1   1      170.71      145.48      7.86 o 
 -15  -1   1     1852.88     1747.90     30.90 o 
 -13  -1   1    15107.24    15757.76    209.81 o 
 -11  -1   1      214.61      197.04      9.70 o 
  -9  -1   1     6395.18     6543.77    151.27 o 
  -7  -1   1      422.98      397.09     18.18 o 
  -5  -1   1    30823.35    31670.83    764.74 o 
  -3  -1   1    18751.13    18913.90    336.41 o 
  -1  -1   1    53640.52    53822.02   1022.14 o 
   1  -1   1     8101.96     8446.67    168.44 o 
   3  -1   1     2662.41     2706.04     63.67 o 
   5  -1   1     2225.72     2260.11     35.13 o 
   7  -1   1     1710.30     1798.08     29.41 o 
   9  -1   1     2974.70     3126.37     46.84 o 
  11  -1   1      131.59      108.17      5.97 o 
  13  -1   1     1477.97     1477.16     26.36 o 
  15  -1   1     5245.05     5750.67     82.07 o 
  17  -1   1     4745.59     5056.93     74.05 o 
  19  -1   1     2703.49     2738.87     45.00 o 
  21  -1   1      855.10      811.40     19.51 o 
  23  -1   1     1002.28      940.33     22.27 o 
  25  -1   1      751.74      717.73     19.56 o 
  27  -1   1     3477.17     3341.76     95.10 o 
  29  -1   1     1561.38     1522.34     33.20 o 
  31  -1   1      925.58      885.60     36.50 o 
  33  -1   1      164.10      162.63     19.74 o 
  35  -1   1     1213.97     1128.53     43.39 o 
  37  -1   1      606.69      569.67     30.82 o 
  39  -1   1      631.84      602.39     32.65 o 
  41  -1   1      109.25      158.44     22.17 o 
  43  -1   1      584.87      641.19     35.89 o 
  45  -1   1      218.21      274.90     24.94 o 
  47  -1   1       67.55       73.74     19.06 o 
 -48   0   1       82.83       91.52     19.80 o 
 -46   0   1      548.87      568.05     33.66 o 
 -44   0   1       15.10       34.13     14.06 o 
 -42   0   1      400.65      390.75     26.50 o 
 -40   0   1      559.85      499.38     29.40 o 
 -38   0   1      494.13      474.16     27.92 o 
 -36   0   1      286.38      271.25     20.48 o 
 -34   0   1     2235.90     2079.97     60.16 o 
 -32   0   1      273.86      323.86     13.95 o 
 -30   0   1     4819.78     4768.06     60.80 o 
 -28   0   1       12.24       12.94      3.89 o 
 -26   0   1      168.14      226.09      8.25 o 
 -24   0   1     7839.95     7396.67     86.46 o 
 -22   0   1     1451.41     1424.41     22.28 o 
 -20   0   1      247.03      311.00     10.08 o 
 -18   0   1    11259.73    11268.00    125.04 o 
 -16   0   1      261.12      227.73      7.98 o 
 -14   0   1      298.00      261.42      9.12 o 
 -12   0   1     2910.46     2772.09     33.81 o 
 -10   0   1       79.08       79.38      4.30 o 
  -8   0   1        2.48        7.34      1.80 o 
  -6   0   1      753.68      647.21      9.63 o 
  -4   0   1      201.93      156.96      3.46 o 
  -2   0   1       57.17       34.32      3.12 o 
   0   0   1       90.80       83.44      8.25 o 
   2   0   1      152.13      180.71      4.73 o 
   4   0   1      330.67      273.45      4.93 o 
   6   0   1       86.35       64.26     14.77 o 
   8   0   1     7247.57     6669.31    135.35 o 
  10   0   1     1935.09     1845.22     29.73 o 
  12   0   1      177.99      185.97      7.30 o 
  14   0   1    10978.18    11014.52    192.27 o 
  16   0   1      791.81      905.55     31.63 o 
  18   0   1    21750.00    22524.34    505.19 o 
  20   0   1     3255.30     3831.90     60.39 o 
  22   0   1        0.05        6.51      5.51 o 
  24   0   1      354.32      353.46     13.26 o 
  26   0   1       92.82       87.25      8.36 o 
  28   0   1       22.20       13.88      7.13 o 
  30   0   1      980.85      924.65     24.73 o 
  32   0   1      784.26      767.94     22.79 o 
  34   0   1      957.73      984.21     26.86 o 
  36   0   1      720.44      706.07     24.10 o 
  38   0   1       11.19       10.81     11.49 o 
  40   0   1       63.12       61.04     14.60 o 
  42   0   1      258.32      294.70     24.06 o 
  44   0   1       12.54       19.26     13.38 o 
  46   0   1       96.82      133.09     21.09 o 
 -47   1   1       44.16       13.52     14.06 o 
 -45   1   1        4.84       17.17     14.13 o 
 -43   1   1      350.51      390.35     29.13 o 
 -41   1   1       44.39       48.06     14.46 o 
 -39   1   1     1074.77     1034.24     44.27 o 
 -37   1   1      338.16      341.28     24.54 o 
 -35   1   1      226.89      244.96     21.29 o 
 -33   1   1      518.76      456.25     26.77 o 
 -31   1   1     2876.89     2698.04     73.14 o 
 -29   1   1      511.99      500.19     26.02 o 
 -27   1   1     1810.51     1670.15     49.61 o 
 -25   1   1      651.84      596.67     15.96 o 
 -23   1   1      427.94      385.76     11.92 o 
 -21   1   1     1135.49     1081.77     22.16 o 
 -19   1   1     3680.50     3490.04     55.70 o 
 -17   1   1      152.68      130.64      6.49 o 
 -15   1   1     1797.29     1648.17     28.50 o 
 -13   1   1    15068.64    15162.02    200.09 o 
 -11   1   1      200.54      195.44      7.11 o 
  -9   1   1     6466.16     6485.30     88.00 o 
  -7   1   1      424.16      392.98     15.14 o 
  -3   1   1    18738.48    18948.91    364.93 o 
  -1   1   1    53800.66    54447.86   1057.96 o 
   1   1   1     8161.21     8342.65    164.72 o 
   3   1   1     2590.13     2490.73     55.43 o 
   5   1   1     2214.26     2065.10     48.46 o 
   7   1   1     1717.58     1669.78     68.17 o 
   9   1   1     2926.02     2873.09     82.84 o 
  11   1   1      113.16       88.47     12.81 o 
  13   1   1     1445.03     1394.45     68.47 o 
  15   1   1     5312.59     5584.00     84.25 o 
  17   1   1     4631.56     4636.05    187.10 o 
  19   1   1     2701.91     2825.95     48.64 o 
  21   1   1      832.13      794.17     21.10 o 
  23   1   1      982.32      949.42     24.25 o 
  25   1   1      754.48      682.06     20.62 o 
  27   1   1     3437.08     3314.47     59.03 o 
  29   1   1     1544.76     1473.91     52.28 o 
  31   1   1      943.12      871.69     44.78 o 
  33   1   1      160.66      175.69     13.86 o 
  35   1   1     1227.11     1187.71     32.82 o 
  37   1   1      584.39      596.06     22.81 o 
  39   1   1      618.11      588.35     23.18 o 
  41   1   1      114.35      159.72     22.04 o 
  43   1   1      587.10      632.20     37.04 o 
  45   1   1      219.16      250.23     25.21 o 
 -46   2   1       56.40       83.61     20.35 o 
 -44   2   1        3.43       -2.23     12.50 o 
 -42   2   1      422.26      396.97     30.89 o 
 -40   2   1       13.48       -3.11     12.91 o 
 -38   2   1       74.11       55.43     15.75 o 
 -36   2   1       76.65       78.68     16.97 o 
 -34   2   1      547.49      474.23     29.94 o 
 -32   2   1      634.83      632.47     33.46 o 
 -30   2   1       35.47       35.69     12.37 o 
 -28   2   1      537.06      514.04     28.32 o 
 -26   2   1       68.89       57.25     12.91 o 
 -24   2   1      618.04      620.43     29.34 o 
 -22   2   1     4764.67     4597.12    103.89 o 
 -20   2   1      684.82      665.65     29.34 o 
 -18   2   1     1450.92     1331.04     42.31 o 
 -16   2   1      135.86      125.66     12.44 o 
 -14   2   1     1398.49     1439.05     42.79 o 
  10   2   1       15.57       40.89      7.84 o 
  12   2   1     7009.03     6767.06    146.34 o 
  14   2   1      867.54      852.20     35.55 o 
  16   2   1      777.45      707.99     20.69 o 
  18   2   1     3335.27     3098.38    110.31 o 
  20   2   1      632.07      564.05     19.13 o 
  22   2   1       11.28       14.93      6.35 o 
  24   2   1     3909.56     3710.52     66.34 o 
  26   2   1      379.40      338.80     19.13 o 
  28   2   1     1667.55     1721.66     57.39 o 
  30   2   1     1829.96     1927.00     63.06 o 
  32   2   1      526.66      464.36     29.81 o 
  34   2   1       89.90      110.18     19.94 o 
  36   2   1      399.71      407.11     29.27 o 
  38   2   1      316.33      284.57     25.62 o 
  40   2   1      100.55       86.25     19.13 o 
  42   2   1       20.54       16.22     15.01 o 
  44   2   1      226.33      304.17     33.73 o 
 -41   3   1        1.55       -8.65     14.06 o 
 -39   3   1      375.47      383.86     31.63 o 
 -37   3   1      158.21      121.94     22.04 o 
 -35   3   1        1.10      -14.70      9.80 o 
 -33   3   1      241.78      258.75     27.58 o 
 -31   3   1     1445.64     1313.73     53.60 o 
 -29   3   1        4.88        7.77     11.02 o 
 -27   3   1      881.45      831.12     39.47 o 
  29   3   1       80.66       88.41     17.98 o 
  31   3   1       19.34        6.76     12.30 o 
  33   3   1        2.58        0.81     11.83 o 
  35   3   1      147.93      127.55     21.70 o 
  37   3   1       35.58       17.71     15.28 o 
  39   3   1      301.70      325.12     30.35 o 
  41   3   1      166.70      191.96     28.32 o 
  -6  -6   2      131.61      128.84     16.53 o 
  -4  -6   2       85.71       71.60     13.51 o 
  -2  -6   2       46.53       25.45      9.21 o 
   0  -6   2      116.40      117.13     22.88 o 
   2  -6   2       92.67      101.46     23.18 o 
   4  -6   2       29.43       30.01     17.64 o 
 -27  -5   2       56.56       33.09     13.32 o 
 -25  -5   2      109.58      138.47     16.55 o 
 -23  -5   2       34.10       16.34     11.01 o 
 -21  -5   2       88.14      104.66     39.88 o 
 -19  -5   2      195.05      207.34     19.48 o 
 -17  -5   2        8.61        4.48     15.82 o 
 -15  -5   2       45.85       42.85     14.84 o 
 -13  -5   2      167.87      160.51     29.10 o 
 -11  -5   2       33.75       28.42     10.41 o 
  -9  -5   2      309.15      304.20     20.03 o 
  -7  -5   2      167.77      215.37     18.95 o 
  -5  -5   2       42.27       28.97     14.84 o 
  -3  -5   2       99.06       74.27     17.13 o 
  -1  -5   2      223.63      260.50     26.50 o 
   1  -5   2       44.33       45.45      9.55 o 
   3  -5   2        5.91        4.41      7.42 o 
   5  -5   2      226.66      248.69     14.56 o 
   7  -5   2      121.83      116.63     11.89 o 
   9  -5   2       71.50       71.55     12.42 o 
  11  -5   2      234.27      255.75     18.63 o 
  13  -5   2      107.11      107.59     14.56 o 
  15  -5   2      198.61      213.79     16.79 o 
  17  -5   2        3.49       -3.21      7.93 o 
  19  -5   2      270.74      284.86     43.63 o 
  21  -5   2       99.04       90.52     14.02 o 
  23  -5   2        5.76        5.96      9.29 o 
  25  -5   2       33.48       35.88     13.18 o 
 -36  -4   2       14.33       21.35     12.54 o 
 -34  -4   2       48.63       63.75     13.16 o 
 -32  -4   2      732.41      678.54     35.72 o 
 -30  -4   2       21.60        4.90      8.55 o 
 -28  -4   2       20.25        9.97     12.94 o 
 -26  -4   2       62.00       41.22     10.43 o 
 -24  -4   2      162.14      157.07     15.77 o 
 -22  -4   2       34.06       31.53     10.68 o 
 -20  -4   2       45.48       20.88      9.83 o 
 -18  -4   2        7.41        0.82      7.87 o 
 -16  -4   2      364.62      375.14     19.14 o 
 -14  -4   2      364.82      373.46     51.67 o 
 -12  -4   2      297.78      289.20     17.31 o 
 -10  -4   2      592.74      585.08     28.08 o 
  -8  -4   2      205.84      249.01     16.19 o 
  -6  -4   2     1150.43     1172.00     26.32 o 
  -4  -4   2      827.84      856.30     21.83 o 
  -2  -4   2      374.80      361.55     17.61 o 
   0  -4   2        7.48        8.98      6.77 o 
   2  -4   2     1195.02     1282.18    103.59 o 
   4  -4   2      449.37      425.32     15.62 o 
   6  -4   2       75.09       71.92      8.69 o 
   8  -4   2      119.38      130.37     10.79 o 
  10  -4   2      217.66      197.03     11.53 o 
  12  -4   2      230.41      208.98     13.67 o 
  14  -4   2      447.24      437.50     20.74 o 
  16  -4   2      554.54      533.95     27.98 o 
  18  -4   2      167.65      205.09     16.46 o 
  20  -4   2      127.79      138.25     14.76 o 
  22  -4   2      948.67     1013.53     32.79 o 
  24  -4   2      116.59      117.83     14.57 o 
  26  -4   2       95.08       98.33     14.51 o 
  28  -4   2      179.60      196.75     18.37 o 
  30  -4   2       70.83       78.88     13.92 o 
  32  -4   2       11.02       16.97     11.01 o 
  34  -4   2       60.43       89.20     14.99 o 
 -41  -3   2       34.86       66.95     13.06 o 
 -39  -3   2        9.08       17.82      9.94 o 
 -37  -3   2      351.91      385.98     21.04 o 
 -35  -3   2       36.64       20.31      9.90 o 
 -33  -3   2      109.77      101.49     20.21 o 
 -31  -3   2      232.74      238.23     17.57 o 
 -29  -3   2      151.13      127.50     25.25 o 
 -27  -3   2       80.72      114.65     18.15 o 
 -25  -3   2      830.38      849.92     54.24 o 
 -23  -3   2      966.19      930.61     50.42 o 
 -21  -3   2       87.47       89.09     19.03 o 
 -19  -3   2       77.94       50.73     15.07 o 
 -17  -3   2      355.86      341.86     16.47 o 
 -15  -3   2      102.83      112.21     11.10 o 
 -13  -3   2      338.32      367.28     33.46 o 
 -11  -3   2      231.18      234.73     10.08 o 
  -9  -3   2     1890.92     1911.67     61.97 o 
  -7  -3   2      215.61      184.96     12.29 o 
  -5  -3   2      412.43      425.64     12.82 o 
  -3  -3   2      484.20      459.17     15.69 o 
  -1  -3   2      286.15      291.44     12.73 o 
   1  -3   2      291.25      283.21     12.79 o 
   3  -3   2       52.21       64.19      6.95 o 
   5  -3   2     2338.27     2528.63     39.61 o 
   7  -3   2     1170.29     1233.54     24.60 o 
   9  -3   2      996.67     1075.82     22.98 o 
  11  -3   2      700.40      632.29     17.17 o 
  13  -3   2      368.67      401.61     13.42 o 
  15  -3   2       98.92      102.59     11.42 o 
  17  -3   2      245.55      229.39     12.63 o 
  19  -3   2       24.93       22.76      7.44 o 
  21  -3   2     1613.28     1722.47     54.68 o 
  23  -3   2     3185.66     3505.15     66.75 o 
  25  -3   2     2912.93     3394.91     66.29 o 
  27  -3   2     1659.24     1836.11     44.88 o 
  29  -3   2      106.63      117.87     13.97 o 
  31  -3   2      143.55      149.67     15.79 o 
  33  -3   2      312.72      355.45     20.79 o 
  35  -3   2      133.85      155.09     25.52 o 
  37  -3   2       24.86       10.85     10.38 o 
  39  -3   2      113.82      128.70     16.93 o 
 -46  -2   2      133.96      165.47     25.21 o 
 -44  -2   2       60.96       71.04     18.93 o 
 -42  -2   2       37.04       62.28     11.63 o 
 -40  -2   2      743.24      752.92     39.00 o 
 -38  -2   2       63.48       68.13     16.83 o 
 -36  -2   2      144.72      171.03     33.42 o 
 -34  -2   2      692.90      694.78     24.71 o 
 -32  -2   2      286.70      271.93     28.86 o 
 -30  -2   2      702.86      717.40     23.87 o 
 -28  -2   2      748.09      711.55     38.80 o 
 -26  -2   2      798.02      815.90     25.45 o 
 -24  -2   2      293.31      288.93     35.42 o 
 -22  -2   2     1185.61     1201.46     76.08 o 
 -20  -2   2      435.86      395.49     24.50 o 
 -18  -2   2       63.72       49.18      7.26 o 
 -16  -2   2     1892.10     1966.90     40.05 o 
 -14  -2   2     3877.33     4091.58     84.80 o 
 -12  -2   2     3693.34     3955.84     74.47 o 
 -10  -2   2     2293.93     2380.88     49.93 o 
  -8  -2   2     1879.06     1942.88     68.52 o 
  -6  -2   2     8333.33     8758.71    101.64 o 
  -4  -2   2      391.97      352.56     18.93 o 
  -2  -2   2      201.84      180.81     13.92 o 
   0  -2   2     4076.26     4081.12     94.63 o 
   2  -2   2     2282.86     2497.89     63.94 o 
   4  -2   2      201.62      193.32     11.42 o 
   6  -2   2     1986.17     2249.66     40.26 o 
   8  -2   2     1835.62     1912.49     35.66 o 
  10  -2   2      316.53      310.86     12.04 o 
  12  -2   2      416.16      426.68     14.41 o 
  14  -2   2      469.97      483.51     15.59 o 
  16  -2   2      366.03      384.06     14.00 o 
  18  -2   2      144.50      141.95      9.22 o 
  20  -2   2     2384.08     2466.79     45.28 o 
  22  -2   2      380.92      367.94     14.81 o 
  24  -2   2     1086.44     1150.45     28.17 o 
  26  -2   2     1568.60     1694.22     45.42 o 
  28  -2   2      350.93      333.91     22.91 o 
  30  -2   2      475.24      508.84     28.52 o 
  32  -2   2      216.81      231.64     21.63 o 
  34  -2   2      189.97      188.85     22.04 o 
  36  -2   2        7.20       -2.30     10.61 o 
  38  -2   2      302.32      361.28     28.19 o 
  40  -2   2      186.97      254.01     28.52 o 
  42  -2   2       15.27       12.04      9.50 o 
 -47  -1   2       14.17       16.29     13.92 o 
 -45  -1   2      132.77      144.45     22.04 o 
 -43  -1   2      193.50      164.79     21.83 o 
 -41  -1   2       67.42       76.52     16.56 o 
 -39  -1   2      350.23      354.39     25.14 o 
 -37  -1   2      563.71      602.25     21.94 o 
 -35  -1   2     2020.52     2012.77     73.86 o 
 -33  -1   2      867.75      841.68     37.45 o 
 -31  -1   2     1036.40     1036.38     28.52 o 
 -29  -1   2       47.33       47.93      7.93 o 
 -27  -1   2     2065.47     2032.85     40.06 o 
 -25  -1   2     2159.24     2091.54     85.44 o 
 -23  -1   2      659.47      601.84     22.20 o 
 -21  -1   2     1133.53     1126.54     25.04 o 
 -19  -1   2      914.90      888.55     21.10 o 
 -17  -1   2      538.63      520.28     15.00 o 
 -15  -1   2     6250.52     6538.60     94.09 o 
 -13  -1   2      727.75      668.24     16.21 o 
 -11  -1   2     3637.42     3730.25     71.75 o 
  -9  -1   2      812.65      809.38     24.91 o 
  -7  -1   2    25947.49    27147.48    630.71 o 
  -5  -1   2     8897.65     9189.44    127.37 o 
  -3  -1   2    29972.60    30712.52    406.02 o 
  -1  -1   2      541.68      509.79     19.87 o 
   1  -1   2      993.89     1042.35     31.03 o 
   3  -1   2     1115.10     1100.99     20.66 o 
   5  -1   2     4003.74     4180.58     60.76 o 
   7  -1   2      589.71      616.20     11.12 o 
   9  -1   2     4472.48     4429.95     51.81 o 
  11  -1   2     4952.82     4998.13     58.17 o 
  13  -1   2     1679.76     1646.58     22.57 o 
  15  -1   2     1767.95     1866.51     33.47 o 
  17  -1   2     4444.16     4845.29     72.88 o 
  19  -1   2       90.84       77.82      7.60 o 
  21  -1   2     2357.59     2309.04     41.70 o 
  23  -1   2      754.00      749.25     20.35 o 
  25  -1   2     1269.53     1144.02     27.27 o 
  27  -1   2      865.86      894.42     24.23 o 
  29  -1   2     1507.57     1501.53     34.12 o 
  31  -1   2     1792.08     1840.59     40.05 o 
  33  -1   2      112.55      144.24     18.05 o 
  35  -1   2      751.18      724.66     34.54 o 
  37  -1   2      121.73      107.61     18.32 o 
  39  -1   2       99.52       71.31     15.82 o 
  41  -1   2       84.86       84.02     16.97 o 
  43  -1   2       42.87       16.02     13.99 o 
  45  -1   2       86.97       94.63     19.87 o 
 -48   0   2       29.61       47.31     15.48 o 
 -46   0   2        2.10        5.20     12.64 o 
 -44   0   2      487.37      475.04     29.88 o 
 -42   0   2       64.09       84.49     16.29 o 
 -40   0   2       12.97       10.95     11.36 o 
 -38   0   2      574.64      570.55     30.35 o 
 -36   0   2      474.31      483.90     26.70 o 
 -34   0   2      357.94      353.31     22.37 o 
 -32   0   2     1478.72     1405.02     31.03 o 
 -30   0   2       15.30        6.16      6.96 o 
 -28   0   2        5.62        1.67      4.81 o 
 -26   0   2      136.70      133.03      6.72 o 
 -24   0   2       12.08        3.98      3.27 o 
 -22   0   2        0.57       -1.24      2.53 o 
 -20   0   2      196.03      170.75      6.75 o 
 -18   0   2     1187.59     1192.86     19.22 o 
 -16   0   2     2598.96     2439.35     32.19 o 
 -14   0   2      499.04      486.46     11.12 o 
 -12   0   2     8776.53     8713.59     97.09 o 
 -10   0   2       10.36       -0.33      3.08 o 
  -8   0   2      258.53      276.05     13.11 o 
  -6   0   2    68635.21    66933.73    720.33 o 
  -4   0   2    32810.50    32790.98    353.16 o 
  -2   0   2    32781.28    34043.38    515.50 o 
   0   0   2     5052.67     5154.24     73.71 o 
   2   0   2     1650.82     1572.71     19.98 o 
   4   0   2     1459.91     1562.64     19.97 o 
   6   0   2      449.85      474.62      8.53 o 
   8   0   2      815.87      718.11     11.62 o 
  10   0   2      863.89      787.94     16.51 o 
  12   0   2     2673.81     2628.19    112.68 o 
  14   0   2    14130.67    14866.11    198.41 o 
  16   0   2     6166.13     5985.32    100.07 o 
  18   0   2     4397.11     4812.90    230.53 o 
  20   0   2      156.04      185.92      9.54 o 
  22   0   2     1963.39     1824.79     53.40 o 
  24   0   2     2118.60     2149.09     88.28 o 
  26   0   2        4.97        7.24      5.57 o 
  28   0   2      143.15      121.38     11.04 o 
  30   0   2     1930.25     1908.05     67.93 o 
  32   0   2      541.82      510.49     19.45 o 
  34   0   2      254.81      229.16     13.80 o 
  36   0   2      285.59      302.67     22.98 o 
  38   0   2       88.54      134.13     13.37 o 
  40   0   2       70.40      108.01     18.59 o 
  42   0   2        3.26       -5.61      9.87 o 
  44   0   2      569.41      591.17     34.61 o 
  46   0   2       35.44       51.03     16.63 o 
 -47   1   2       12.92       19.40     13.65 o 
 -45   1   2      130.54      174.52     23.52 o 
 -43   1   2      197.60      234.28     26.83 o 
 -41   1   2       62.44       79.62     16.76 o 
 -39   1   2      350.37      373.72     26.83 o 
 -37   1   2      538.68      573.80     31.57 o 
 -35   1   2     2052.28     2023.12     61.92 o 
 -33   1   2      844.83      820.71     36.16 o 
 -31   1   2     1034.43      933.66     37.38 o 
 -29   1   2       45.51       42.60      6.82 o 
 -27   1   2     2075.57     2030.91     38.47 o 
 -25   1   2     2205.68     2043.85     38.22 o 
 -23   1   2      659.97      601.79     26.75 o 
 -21   1   2     1120.21     1120.10     28.49 o 
 -19   1   2      913.39      931.66     20.65 o 
 -17   1   2      554.71      547.51     14.50 o 
 -15   1   2     6312.78     6700.80     92.99 o 
 -13   1   2      678.54      637.11     18.05 o 
 -11   1   2     3526.34     3615.98     43.90 o 
  -9   1   2      763.52      795.68     22.57 o 
  -7   1   2    25647.79    26135.14    302.84 o 
  -5   1   2     9054.81     9561.83    166.79 o 
  -3   1   2    30158.08    32000.36    420.40 o 
  -1   1   2      599.53      648.76     20.28 o 
   1   1   2      948.23      987.06     28.05 o 
   3   1   2     1093.36     1178.68     33.19 o 
   5   1   2     3977.29     4168.32     91.86 o 
   7   1   2      610.03      626.80     25.85 o 
   9   1   2     4422.64     4218.93     68.91 o 
  11   1   2     4984.58     4946.06     78.75 o 
  13   1   2     1641.02     1634.28     31.53 o 
  15   1   2     1810.60     1898.71     35.84 o 
  17   1   2     4328.80     4435.75     69.88 o 
  19   1   2      100.66      111.68      8.68 o 
  21   1   2     2345.08     2175.52     41.95 o 
  23   1   2      782.16      747.25     21.82 o 
  25   1   2     1274.27     1196.86     44.34 o 
  27   1   2      859.87      834.33     35.59 o 
  29   1   2     1557.93     1439.61     34.98 o 
  31   1   2     1782.12     1722.36     40.09 o 
  33   1   2      114.88      118.35     12.51 o 
  35   1   2      763.80      656.29     24.40 o 
  37   1   2      117.36      104.98     12.94 o 
  39   1   2      103.61       93.95     12.64 o 
  41   1   2       81.73      110.12     24.10 o 
  43   1   2       43.01       36.16     10.78 o 
  45   1   2       92.53      110.11     21.90 o 
 -46   2   2      136.10      181.82     26.43 o 
 -44   2   2       60.16       51.57     17.30 o 
 -42   2   2       35.88       47.04     16.63 o 
 -40   2   2      745.17      769.81     41.03 o 
 -38   2   2       63.38       63.00     16.43 o 
 -36   2   2      149.73      145.80     21.16 o 
 -34   2   2      666.99      711.96     36.91 o 
 -32   2   2      286.49      261.25     22.31 o 
 -30   2   2      698.57      696.68     34.07 o 
 -28   2   2      742.61      725.74     33.59 o 
 -26   2   2      789.76      783.40     33.93 o 
 -24   2   2      290.68      290.11     20.41 o 
 -22   2   2     1183.52     1126.64     39.74 o 
 -20   2   2      445.58      378.93     21.43 o 
 -18   2   2       64.19       44.00      9.60 o 
 -16   2   2     1872.69     1846.97     51.84 o 
  -4   2   2      392.94      369.46     14.74 o 
  -2   2   2      187.04      153.77     10.41 o 
   0   2   2     4093.50     3910.11     86.05 o 
   2   2   2     2317.44     2504.99     60.63 o 
   4   2   2      210.99      210.35     13.65 o 
   6   2   2     2019.99     2119.85     55.63 o 
   8   2   2     1822.42     1729.50     49.14 o 
  10   2   2      313.52      307.28     17.91 o 
  12   2   2      421.13      368.92     20.68 o 
  14   2   2      427.93      386.70     21.97 o 
  16   2   2      376.29      342.57     14.63 o 
  18   2   2      137.08      128.36     13.15 o 
  20   2   2     2418.85     2249.06     96.93 o 
  22   2   2      368.66      339.75     15.72 o 
  24   2   2     1091.67     1076.26     29.82 o 
  26   2   2     1608.78     1557.83     38.03 o 
  28   2   2      344.12      303.74     22.81 o 
  30   2   2      481.41      502.38     21.79 o 
  32   2   2      196.75      203.27     14.77 o 
  34   2   2      192.72      196.69     22.71 o 
  36   2   2        6.39        8.60     13.01 o 
  38   2   2      306.63      293.23     18.74 o 
  40   2   2      185.87      186.62     26.29 o 
  42   2   2       16.18        6.42     15.55 o 
 -41   3   2       33.56       64.42     19.74 o 
 -39   3   2        9.82       15.28     16.09 o 
 -37   3   2      354.69      390.08     30.62 o 
 -35   3   2       39.38       49.34     16.63 o 
 -33   3   2      112.37       81.52     18.18 o 
 -31   3   2      233.55      248.20     26.09 o 
 -29   3   2      144.10       91.86     18.25 o 
  31   3   2      147.76      129.78     23.18 o 
  33   3   2      310.59      352.50     30.01 o 
  35   3   2      129.57      128.90     23.52 o 
  37   3   2       26.12       53.47     17.91 o 
  39   3   2      111.08      137.01     25.28 o 
 -25  -5   3       21.36       22.54     10.75 o 
 -23  -5   3       41.75       40.02     11.42 o 
 -21  -5   3        7.12        1.62      8.53 o 
 -19  -5   3      269.46      274.70     19.16 o 
 -17  -5   3       16.63        3.35      8.82 o 
 -15  -5   3        8.12       -2.97      9.13 o 
 -13  -5   3      196.92      214.69     18.81 o 
 -11  -5   3       79.59       67.42     13.37 o 
  -9  -5   3      107.36       81.50     14.13 o 
  -7  -5   3      325.59      292.30     22.74 o 
  -5  -5   3      152.89      157.56     21.76 o 
  -3  -5   3      134.10      113.94     14.24 o 
  -1  -5   3      182.74      181.06     19.39 o 
   1  -5   3      494.45      524.88     30.08 o 
   3  -5   3      251.65      224.03     13.73 o 
   5  -5   3      161.75      140.90     12.54 o 
   7  -5   3       83.25       73.55     16.61 o 
   9  -5   3       60.69       53.01      9.66 o 
  11  -5   3       17.42       12.79      8.71 o 
  13  -5   3      269.65      263.34     21.83 o 
  15  -5   3       17.17       30.22     10.94 o 
  17  -5   3      185.58      168.86     16.86 o 
  19  -5   3      137.70      155.35     32.61 o 
  21  -5   3       56.33       54.30     12.42 o 
 -36  -4   3      100.09      109.68     15.92 o 
 -34  -4   3      125.39      161.01     36.23 o 
 -32  -4   3       48.46       31.24     16.43 o 
 -30  -4   3       79.98      101.42     14.45 o 
 -28  -4   3      271.78      259.96     18.92 o 
 -26  -4   3      146.33      165.04     16.70 o 
 -24  -4   3      102.12       97.05     13.45 o 
 -22  -4   3      214.48      223.61     16.08 o 
 -20  -4   3      478.87      463.14     27.81 o 
 -18  -4   3      138.05      146.31     15.34 o 
 -16  -4   3      349.20      321.04     34.95 o 
 -14  -4   3      469.37      485.43     22.20 o 
 -12  -4   3       90.99       94.27     13.54 o 
 -10  -4   3       48.86       61.50     12.44 o 
  -8  -4   3     1756.22     1816.68    137.52 o 
  -6  -4   3      281.70      280.80     17.58 o 
  -4  -4   3     2894.62     2894.07     46.71 o 
  -2  -4   3      962.51      962.34     41.50 o 
   0  -4   3      344.64      331.71     15.98 o 
   2  -4   3       13.37        8.09      6.42 o 
   4  -4   3      716.44      748.48     28.64 o 
   6  -4   3      145.77      143.29     12.24 o 
   8  -4   3      117.33      115.95     10.52 o 
  10  -4   3      407.76      436.90     16.24 o 
  12  -4   3      468.86      455.89     16.54 o 
  14  -4   3      373.29      342.35     14.72 o 
  16  -4   3      202.40      195.65     12.71 o 
  18  -4   3       93.72      114.74     13.67 o 
  20  -4   3       24.64       13.87      9.10 o 
  22  -4   3      117.37       75.58     12.40 o 
  24  -4   3      470.86      511.98     33.56 o 
  26  -4   3      194.52      222.17     19.57 o 
  28  -4   3       72.05       78.20     18.93 o 
  30  -4   3       69.84       84.69     25.31 o 
  32  -4   3      109.84      157.56     29.06 o 
 -41  -3   3       78.70       91.84     14.48 o 
 -39  -3   3       35.69       20.49     10.61 o 
 -37  -3   3       19.87       11.55     12.00 o 
 -35  -3   3      192.91      227.30     17.59 o 
 -33  -3   3      495.08      485.33     42.08 o 
 -31  -3   3      207.80      211.43     22.85 o 
 -29  -3   3      408.67      416.55     28.56 o 
 -27  -3   3      196.95      206.21     15.74 o 
 -25  -3   3       32.14       42.31     13.72 o 
 -23  -3   3       57.55       56.22      9.89 o 
 -21  -3   3      115.07      101.57     15.95 o 
 -19  -3   3       81.16       65.54     11.29 o 
 -17  -3   3      468.47      514.36     38.87 o 
 -15  -3   3      227.98      214.53     18.62 o 
 -13  -3   3      208.51      210.87     23.08 o 
 -11  -3   3     1958.31     2088.41    129.98 o 
  -9  -3   3      118.78      141.16      8.22 o 
  -7  -3   3      507.01      442.96     13.58 o 
  -5  -3   3     1581.31     1601.81     28.66 o 
  -3  -3   3      226.08      215.78     11.49 o 
  -1  -3   3      774.73      706.14     32.92 o 
   1  -3   3      804.68      881.88     37.45 o 
   3  -3   3     1051.66     1105.79     29.23 o 
   5  -3   3      625.37      637.23     21.45 o 
   7  -3   3     1007.44      996.89     27.04 o 
   9  -3   3      623.64      605.29     26.39 o 
  11  -3   3       67.08       64.98     14.33 o 
  13  -3   3       97.58       84.50     12.44 o 
  15  -3   3      171.26      174.97     11.90 o 
  17  -3   3      250.95      280.68     14.67 o 
  19  -3   3      314.10      311.24     15.53 o 
  21  -3   3      164.07      182.09     12.81 o 
  23  -3   3       63.56      110.63     31.09 o 
  25  -3   3      621.13      617.26     31.70 o 
  27  -3   3       11.04        0.61     10.61 o 
  29  -3   3       63.68       55.09     15.68 o 
  31  -3   3      214.60      229.00     23.18 o 
  33  -3   3      384.40      503.03     32.78 o 
  35  -3   3      226.61      251.51     24.74 o 
  37  -3   3      475.34      667.48     39.20 o 
 -44  -2   3      169.06      271.99     29.67 o 
 -42  -2   3       61.67       54.21     17.24 o 
 -40  -2   3      320.56      348.06     19.55 o 
 -38  -2   3      303.45      324.67     25.52 o 
 -36  -2   3       66.52       67.42     11.25 o 
 -34  -2   3      352.21      360.40     26.02 o 
 -32  -2   3      223.46      253.20     15.46 o 
 -30  -2   3      716.44      718.38     24.06 o 
 -28  -2   3      584.06      556.13     24.13 o 
 -26  -2   3     1117.28     1133.82     43.63 o 
 -24  -2   3       38.82       45.64      8.29 o 
 -22  -2   3       20.84       15.26      6.16 o 
 -20  -2   3      330.54      353.76     14.95 o 
 -18  -2   3       65.10       79.07     14.60 o 
 -16  -2   3      354.45      436.87     16.17 o 
 -14  -2   3       31.32       26.42      4.35 o 
 -12  -2   3      292.61      273.01     13.01 o 
 -10  -2   3      766.93      699.56     57.08 o 
  -8  -2   3     9079.54     9074.59    296.39 o 
  -6  -2   3     1992.44     2129.41     40.58 o 
  -4  -2   3     1106.19     1079.65     26.00 o 
  -2  -2   3     1076.62     1108.05     39.07 o 
   0  -2   3     1894.75     1938.29     55.76 o 
   2  -2   3      670.86      636.90     24.30 o 
   4  -2   3     1162.87     1363.99     28.82 o 
   6  -2   3     1389.02     1409.40     29.53 o 
   8  -2   3     3755.43     3896.26     63.23 o 
  10  -2   3     1695.19     1703.59     34.02 o 
  12  -2   3     4061.05     4422.66    113.84 o 
  14  -2   3      304.90      304.04      9.17 o 
  16  -2   3       77.13       91.27      9.22 o 
  18  -2   3      660.24      656.68     19.93 o 
  20  -2   3      957.08     1085.36     27.28 o 
  22  -2   3     6012.59     6612.29    177.67 o 
  24  -2   3     2469.99     2696.02     51.36 o 
  26  -2   3      347.10      350.43     16.69 o 
  28  -2   3      914.07      906.87     26.79 o 
  30  -2   3      264.69      249.76     20.95 o 
  32  -2   3      159.79      167.22     20.95 o 
  34  -2   3      913.50      945.56     41.77 o 
  36  -2   3      134.63      109.97     19.47 o 
  38  -2   3        3.79      -14.46     12.71 o 
  40  -2   3      283.47      279.90     26.70 o 
 -47  -1   3      135.21      180.95     24.40 o 
 -45  -1   3       65.02       37.45     15.21 o 
 -43  -1   3       15.47       -0.95     12.03 o 
 -41  -1   3       60.15       70.57     15.61 o 
 -39  -1   3      171.16      175.40     20.82 o 
 -37  -1   3       95.67       82.64     16.90 o 
 -35  -1   3       95.05      105.92     20.20 o 
 -33  -1   3      103.36      117.44     12.80 o 
 -31  -1   3      635.23      630.06     17.21 o 
 -29  -1   3      153.84      158.48      9.31 o 
 -27  -1   3      210.77      185.32      9.13 o 
 -25  -1   3      192.71      175.17      8.74 o 
 -23  -1   3       42.35       32.35      5.55 o 
 -21  -1   3      128.79      122.18      7.68 o 
 -19  -1   3     3408.24     3615.20     58.48 o 
 -17  -1   3     3832.18     4054.48     63.76 o 
 -15  -1   3     2045.77     2168.66     37.91 o 
 -13  -1   3     1870.47     1862.92     37.38 o 
 -11  -1   3     1033.07     1003.98     21.21 o 
  -9  -1   3     3606.42     3942.99     49.49 o 
  -7  -1   3    13620.50    14192.03    157.47 o 
  -5  -1   3     2072.05     2061.45     29.16 o 
  -3  -1   3     3362.25     3411.78     43.25 o 
  -1  -1   3     1193.82     1232.45     25.62 o 
   1  -1   3     3511.30     3655.93     44.88 o 
   3  -1   3     8480.26     9225.33    103.44 o 
   5  -1   3     3486.37     3863.62     47.21 o 
   7  -1   3     4725.40     4786.17     74.38 o 
   9  -1   3      212.40      221.55      6.82 o 
  11  -1   3      668.01      666.52     14.06 o 
  13  -1   3     1002.38     1052.83     20.24 o 
  15  -1   3     2290.11     2423.82     42.71 o 
  17  -1   3      406.66      462.62     15.09 o 
  19  -1   3     1818.69     1849.26     36.13 o 
  21  -1   3      316.56      305.90     13.02 o 
  23  -1   3     1322.57     1380.94     31.21 o 
  25  -1   3      258.23      250.01     15.24 o 
  27  -1   3      646.51      628.79     23.59 o 
  29  -1   3      321.83      290.01     15.05 o 
  31  -1   3      376.09      373.70     16.99 o 
  33  -1   3       76.20       75.47     10.60 o 
  35  -1   3      487.50      556.22     30.42 o 
  37  -1   3      455.33      460.04     28.66 o 
  39  -1   3      409.05      460.85     29.00 o 
  41  -1   3      204.69      198.99     24.40 o 
  43  -1   3      204.30      167.70     22.44 o 
 -48   0   3       36.61       40.42     16.22 o 
 -46   0   3      172.87      221.64     25.75 o 
 -44   0   3       43.72       40.29     15.21 o 
 -40   0   3     2322.80     2267.54     67.80 o 
 -38   0   3        0.70       17.30     11.22 o 
 -36   0   3      837.71      826.39     35.35 o 
 -34   0   3     3108.34     3151.42     56.47 o 
 -32   0   3      382.14      353.47     23.86 o 
 -30   0   3      806.56      738.86     21.17 o 
 -28   0   3     2186.63     2244.86     37.96 o 
 -26   0   3     1290.65     1192.98     21.79 o 
 -24   0   3     1519.05     1457.78     26.96 o 
 -22   0   3     1030.16      889.04     20.17 o 
 -20   0   3     1501.07     1463.39     42.20 o 
 -18   0   3      179.90      165.51     16.81 o 
 -16   0   3     4153.91     4048.33     81.68 o 
 -14   0   3       29.28       29.88      6.45 o 
 -12   0   3     1892.39     1805.28     25.24 o 
 -10   0   3     5091.69     4991.93     58.57 o 
  -8   0   3     2586.60     2369.31     30.26 o 
  -6   0   3     3571.44     3757.21     53.14 o 
  -4   0   3     2151.66     2243.76     28.30 o 
  -2   0   3     5760.65     5779.56     84.63 o 
   0   0   3     1427.15     1410.80     26.22 o 
   2   0   3      135.68      132.06     11.42 o 
   4   0   3      851.88      833.02     13.01 o 
   6   0   3     5401.29     5390.26     67.63 o 
   8   0   3        0.19       -2.86      2.00 o 
  10   0   3     5093.67     5181.98     79.75 o 
  12   0   3     9813.24    10118.09    138.58 o 
  14   0   3     1897.50     1966.71     42.65 o 
  16   0   3      446.65      570.23     16.17 o 
  18   0   3       53.98       55.53      6.56 o 
  20   0   3     2533.18     2663.40     47.22 o 
  22   0   3     1940.71     1930.32     44.27 o 
  24   0   3        3.97        2.89      5.28 o 
  26   0   3     2028.62     1880.51     39.60 o 
  28   0   3       57.95       69.95      9.55 o 
  30   0   3     2587.42     2460.82    108.96 o 
  32   0   3     1266.53     1189.81     32.16 o 
  34   0   3      229.39      180.27     14.63 o 
  36   0   3       15.59       25.58      9.11 o 
  38   0   3      296.47      329.87     17.92 o 
  40   0   3       45.35       36.92     10.62 o 
  42   0   3       42.64       24.06     14.94 o 
  44   0   3      483.27      582.11     36.16 o 
 -47   1   3      132.43      188.38     26.23 o 
 -45   1   3       66.87       64.15     17.57 o 
 -43   1   3       13.82       17.44     13.18 o 
 -41   1   3       60.24       53.40     16.36 o 
 -39   1   3      174.55      213.26     23.32 o 
 -37   1   3       93.45      109.97     17.84 o 
 -35   1   3       96.47       74.96     16.36 o 
 -33   1   3      105.01      121.87     18.32 o 
 -31   1   3      626.94      597.46     19.60 o 
 -29   1   3      155.35      154.76     10.70 o 
 -27   1   3      213.34      180.12     19.33 o 
 -25   1   3      199.00      179.07     10.16 o 
 -23   1   3       47.74       37.47      7.16 o 
 -21   1   3      138.84      112.40     14.99 o 
 -19   1   3     3433.14     3639.59     45.51 o 
 -17   1   3     3816.37     4160.39     50.40 o 
 -15   1   3     2022.29     2166.35     29.08 o 
 -13   1   3     1906.63     1907.04     26.40 o 
 -11   1   3     1031.63     1004.66     20.71 o 
  -9   1   3     3640.02     3910.11     64.03 o 
  -7   1   3    13493.71    14373.48    196.11 o 
  -5   1   3     2070.31     2152.82     35.73 o 
  -3   1   3     3403.84     3423.00     53.41 o 
  -1   1   3     1149.16     1184.77     23.78 o 
   1   1   3     3403.93     3615.27     57.14 o 
   3   1   3     8443.19     9091.03    185.68 o 
   5   1   3     3601.07     3906.53     88.14 o 
   7   1   3     4718.03     4833.83    107.13 o 
   9   1   3      232.99      233.60      9.90 o 
  11   1   3      662.79      618.86     16.97 o 
  13   1   3     1048.90      978.21     23.31 o 
  15   1   3     2293.02     2412.56     43.53 o 
  17   1   3      427.41      460.34     47.69 o 
  19   1   3     1800.82     1694.83     35.58 o 
  21   1   3      311.61      296.14     14.01 o 
  23   1   3     1353.54     1436.47     53.33 o 
  25   1   3      269.50      249.94     13.83 o 
  27   1   3      628.53      566.08     23.29 o 
  29   1   3      338.70      291.06     15.59 o 
  31   1   3      365.30      347.31     27.85 o 
  33   1   3       69.35       68.02     17.91 o 
  35   1   3      492.30      577.75     35.52 o 
  37   1   3      453.53      460.29     21.53 o 
  39   1   3      409.14      401.41     20.78 o 
  41   1   3      201.59      219.03     21.53 o 
  43   1   3      205.88      223.39     18.10 o 
 -44   2   3      166.98      231.98     29.34 o 
 -42   2   3       60.78       78.54     20.28 o 
 -40   2   3      319.17      286.66     26.63 o 
 -38   2   3      303.85      349.32     27.17 o 
 -36   2   3       66.77       60.02     15.61 o 
 -34   2   3      346.01      336.14     25.89 o 
 -32   2   3      213.59      235.29     21.09 o 
 -30   2   3      724.53      682.35     33.66 o 
 -28   2   3      585.88      492.41     28.79 o 
 -26   2   3     1132.40     1009.99     36.70 o 
 -24   2   3       36.89       37.63      7.34 o 
 -22   2   3       19.56       10.18      5.57 o 
 -20   2   3      343.95      325.19     19.60 o 
 -18   2   3       62.38       67.46     11.15 o 
 -10   2   3      745.12      666.06     20.68 o 
  -8   2   3     9117.94     9463.74    187.23 o 
  -6   2   3     2029.72     2093.42     51.30 o 
  -4   2   3     1136.94     1200.45     33.86 o 
  -2   2   3     1083.29     1071.75     32.99 o 
   0   2   3     1910.49     1930.65     51.30 o 
   2   2   3      659.20      594.95     24.47 o 
   4   2   3     1145.83     1354.16     41.91 o 
   6   2   3     1366.56     1338.68     42.58 o 
   8   2   3     3778.96     3626.49     89.02 o 
  10   2   3     1683.61     1629.12     50.36 o 
  12   2   3     4068.12     4227.59    102.88 o 
  14   2   3      284.91      280.78     20.35 o 
  16   2   3       68.92       78.81     13.86 o 
  18   2   3      660.15      611.46     20.95 o 
  20   2   3      943.63      936.67     40.15 o 
  22   2   3     5953.88     5667.71     93.02 o 
  24   2   3     2465.89     2445.39     51.11 o 
  26   2   3      342.84      334.97     17.49 o 
  28   2   3      969.42      887.46     28.65 o 
  30   2   3      251.03      240.50     15.41 o 
  32   2   3      158.08      179.86     15.77 o 
  34   2   3      914.98      896.72     31.06 o 
  36   2   3      131.33      156.67     16.23 o 
  38   2   3        3.72       -6.72     11.52 o 
  40   2   3      280.63      274.69     19.09 o 
 -41   3   3       77.46       58.81     19.53 o 
 -39   3   3       36.54       21.22     16.70 o 
 -37   3   3       20.77        6.29     13.32 o 
 -35   3   3      185.61      215.49     26.63 o 
 -33   3   3      501.66      515.40     33.12 o 
 -31   3   3      204.13      179.39     23.18 o 
   1   3   3      776.88      811.52     31.23 o 
   3   3   3     1076.76     1107.04     38.87 o 
   5   3   3      588.17      531.08     26.23 o 
   7   3   3     1027.81     1070.27     39.95 o 
   9   3   3      616.65      532.36     27.31 o 
  11   3   3       68.92       79.62     14.13 o 
  13   3   3      100.16       70.84     14.33 o 
  15   3   3      171.60      148.03     19.40 o 
  17   3   3      259.82      223.26     20.41 o 
  19   3   3      324.45      244.89     22.24 o 
  21   3   3      167.47      145.66     22.24 o 
  23   3   3       69.36       76.72     17.24 o 
  25   3   3      635.68      599.21     35.89 o 
  27   3   3       12.93       12.71     11.36 o 
  29   3   3       63.25       84.83     17.84 o 
  31   3   3      216.56      225.49     26.97 o 
  33   3   3      377.33      374.19     30.75 o 
  35   3   3      232.65      238.54     29.13 o 
  37   3   3      468.86      523.37     37.92 o 
 -23  -5   4       86.43       94.66     35.45 o 
 -21  -5   4      249.94      260.28     21.86 o 
 -19  -5   4       41.07       25.75     11.65 o 
 -17  -5   4      163.29      168.22     18.27 o 
 -15  -5   4      213.18      236.05     34.68 o 
 -13  -5   4        0.79       -8.08      8.34 o 
 -11  -5   4       63.07       91.08     14.31 o 
  -9  -5   4        3.40       -1.93      8.62 o 
  -7  -5   4       53.51       63.65     12.89 o 
  -5  -5   4      302.74      318.03     19.90 o 
  -3  -5   4      160.50      188.17     34.44 o 
  -1  -5   4       81.66       48.92      9.75 o 
   1  -5   4       64.35       51.06     13.12 o 
   3  -5   4       11.49       -5.11      9.79 o 
   5  -5   4       44.48       33.74     12.71 o 
   7  -5   4       92.06       94.06     11.26 o 
   9  -5   4       26.96       45.14      9.11 o 
  11  -5   4      405.85      351.44     33.28 o 
  13  -5   4      112.70      127.18     15.21 o 
  15  -5   4       60.97       89.85     13.94 o 
  17  -5   4       21.86       13.26     10.22 o 
 -34  -4   4       21.88       25.70     10.92 o 
 -32  -4   4       62.09       46.21     12.00 o 
 -30  -4   4       12.45        0.62      9.80 o 
 -28  -4   4       14.67       -3.13      8.93 o 
 -26  -4   4       28.06       28.89     10.64 o 
 -24  -4   4       81.40       67.48     13.59 o 
 -22  -4   4       89.81       65.33     12.33 o 
 -20  -4   4       87.66       93.93     24.57 o 
 -18  -4   4       57.08       78.92     12.88 o 
 -16  -4   4       34.04       30.81     16.29 o 
 -14  -4   4      289.64      287.46     27.44 o 
 -12  -4   4      975.90      990.11     34.57 o 
 -10  -4   4      380.89      410.39     29.17 o 
  -8  -4   4       49.58       48.67     16.19 o 
  -6  -4   4      553.93      538.77     31.30 o 
  -4  -4   4      557.49      541.17     24.98 o 
  -2  -4   4      433.39      399.86     18.19 o 
   0  -4   4      509.54      514.96     44.19 o 
   2  -4   4       50.88       42.14      7.96 o 
   4  -4   4      300.74      294.77     15.61 o 
   6  -4   4      412.00      358.88     14.98 o 
   8  -4   4        8.53       -2.44      5.77 o 
  10  -4   4        2.10       -8.92      7.31 o 
  12  -4   4      139.74      138.94     14.26 o 
  14  -4   4      178.59      195.50     16.09 o 
  16  -4   4        2.09        4.82      8.43 o 
  18  -4   4      106.98      125.60     13.91 o 
  20  -4   4      345.66      380.55     26.63 o 
  22  -4   4       69.36       42.25     15.41 o 
  24  -4   4        5.87      -13.45     11.63 o 
  26  -4   4       52.31       37.87     12.49 o 
  28  -4   4      170.84      190.21     34.30 o 
 -39  -3   4      147.17      141.47     16.77 o 
 -37  -3   4       15.13       17.36     10.11 o 
 -35  -3   4      249.99      249.70     17.27 o 
 -33  -3   4       94.03       79.94     13.11 o 
 -31  -3   4       22.46       25.34      9.42 o 
 -29  -3   4       70.36       80.72     12.18 o 
 -27  -3   4      199.98      209.27     15.86 o 
 -25  -3   4       57.68      105.84     32.92 o 
 -23  -3   4      109.94      114.82     12.89 o 
 -21  -3   4      377.06      385.31     18.63 o 
 -19  -3   4      138.39      133.11     13.05 o 
 -17  -3   4       97.12       78.23     15.34 o 
 -15  -3   4      816.50      857.19     26.89 o 
 -13  -3   4      916.56      987.51     50.12 o 
 -11  -3   4     1028.72      992.71     52.38 o 
  -9  -3   4      531.21      504.27     51.64 o 
  -7  -3   4      927.51      962.81     28.52 o 
  -5  -3   4     1367.77     1427.80     38.05 o 
  -3  -3   4      944.04      975.36     42.18 o 
  -1  -3   4      443.82      430.03     27.10 o 
   1  -3   4      185.29      174.36     17.91 o 
   3  -3   4      225.36      255.78     14.17 o 
   5  -3   4       74.19       64.53      9.53 o 
   7  -3   4      347.48      296.71     20.45 o 
   9  -3   4      458.57      414.58     17.25 o 
  11  -3   4       31.83       29.62      7.78 o 
  13  -3   4     1097.77     1198.83     41.16 o 
  15  -3   4      407.44      374.99     16.96 o 
  17  -3   4     1057.15     1127.35     30.37 o 
  19  -3   4     2368.77     2679.02     53.84 o 
  21  -3   4      879.81      921.25     32.95 o 
  23  -3   4     1634.90     1816.94     42.15 o 
  25  -3   4      292.63      348.37     24.94 o 
  27  -3   4       33.82        7.64     12.44 o 
  29  -3   4       59.59       77.12     18.18 o 
  31  -3   4      442.91      492.68     31.70 o 
  33  -3   4       64.20       43.19     15.95 o 
  35  -3   4       28.95       48.94     18.18 o 
 -44  -2   4       30.36       10.95     14.67 o 
 -42  -2   4       36.12       45.95     11.59 o 
 -40  -2   4       50.61       40.13     10.65 o 
 -38  -2   4      184.58      203.98     31.73 o 
 -36  -2   4       12.75        7.38      6.91 o 
 -34  -2   4      207.34      215.67     12.51 o 
 -32  -2   4      546.98      542.60     21.85 o 
 -30  -2   4      426.10      420.03     20.45 o 
 -28  -2   4       22.58        3.29      7.10 o 
 -26  -2   4       77.17       68.49     10.00 o 
 -24  -2   4      492.71      475.78     33.22 o 
 -22  -2   4       18.91       13.86      7.28 o 
 -20  -2   4        9.23        3.26      5.35 o 
 -18  -2   4      380.15      393.50     15.92 o 
 -16  -2   4      165.11      155.75     10.54 o 
 -14  -2   4      449.61      495.14     17.99 o 
 -12  -2   4     7748.57     8007.75    323.74 o 
 -10  -2   4     5190.25     5362.35    234.41 o 
  -8  -2   4     2651.64     2708.77     64.79 o 
  -6  -2   4       71.76       78.58     11.90 o 
  -4  -2   4      267.26      270.22     13.14 o 
  -2  -2   4       40.63       12.91      8.58 o 
   0  -2   4      593.36      623.47     18.44 o 
   2  -2   4      921.21      941.30     25.89 o 
   4  -2   4     2798.15     2769.83     39.35 o 
   6  -2   4      588.16      613.56     14.28 o 
   8  -2   4       29.41       28.65      5.02 o 
  10  -2   4      323.17      276.78     13.03 o 
  12  -2   4      588.47      590.11     13.96 o 
  14  -2   4      377.24      400.38     15.30 o 
  16  -2   4     1121.78     1182.75     44.44 o 
  18  -2   4      275.33      285.17     13.88 o 
  20  -2   4     1333.10     1415.08     33.20 o 
  22  -2   4      533.84      584.09     20.80 o 
  24  -2   4       43.93       22.48     10.41 o 
  26  -2   4      384.40      393.16     18.27 o 
  28  -2   4      240.01      245.70     22.41 o 
  30  -2   4      217.99      226.52     15.13 o 
  32  -2   4      420.66      456.45     28.93 o 
  34  -2   4      106.55      111.12     20.14 o 
  36  -2   4      194.70      212.38     25.21 o 
  38  -2   4      261.76      325.46     27.31 o 
 -47  -1   4      165.73      187.43     24.40 o 
 -45  -1   4      249.86      220.89     22.04 o 
 -43  -1   4      211.72      251.65     26.02 o 
 -41  -1   4      678.52      635.24     33.46 o 
 -39  -1   4      153.20      177.00     15.02 o 
 -37  -1   4       82.40      107.83     12.35 o 
 -35  -1   4      859.82      847.36     47.72 o 
 -33  -1   4      525.31      514.17     16.36 o 
 -31  -1   4       34.91       22.38      8.51 o 
 -29  -1   4      717.91      705.58     18.33 o 
 -27  -1   4      113.40      102.17      8.33 o 
 -25  -1   4      213.20      205.82      9.62 o 
 -23  -1   4      503.96      504.24     14.26 o 
 -21  -1   4      860.78      843.57     18.46 o 
 -19  -1   4      172.70      156.54      8.28 o 
 -17  -1   4     1706.77     1858.92     36.50 o 
 -15  -1   4     1538.58     1544.13     25.45 o 
 -13  -1   4     1059.18     1125.35     23.70 o 
 -11  -1   4     2264.35     2319.89     33.41 o 
  -9  -1   4     6732.56     6994.72     82.87 o 
  -7  -1   4     1540.30     1530.39     23.92 o 
  -5  -1   4     2603.67     2677.42     41.88 o 
  -3  -1   4        1.95        1.60      3.21 o 
  -1  -1   4      747.30      726.58     21.48 o 
   1  -1   4     1969.94     2142.75     29.28 o 
   3  -1   4     3104.15     3452.45     43.13 o 
   5  -1   4      301.78      299.17      8.14 o 
   7  -1   4     1093.16     1073.25     17.90 o 
   9  -1   4     1537.61     1560.37     23.70 o 
  11  -1   4     4118.43     4351.82     67.23 o 
  13  -1   4     1049.91     1023.75     21.67 o 
  15  -1   4      941.08      887.97     16.80 o 
  17  -1   4     1049.12     1046.60     25.32 o 
  19  -1   4     1688.87     1746.91     36.12 o 
  21  -1   4     1474.18     1542.16     48.63 o 
  23  -1   4      333.37      335.44     15.22 o 
  25  -1   4      141.29      132.73     11.81 o 
  27  -1   4      811.61      755.26     23.85 o 
  29  -1   4      561.23      547.19     22.24 o 
  31  -1   4      355.49      369.69     21.09 o 
  33  -1   4      218.80      213.82     14.50 o 
  35  -1   4       22.62        7.46     14.19 o 
  37  -1   4      267.47      275.78     22.58 o 
  39  -1   4       58.26       38.39     15.34 o 
  41  -1   4      229.11      222.04     22.37 o 
 -46   0   4        1.57       -5.48     12.03 o 
 -44   0   4       59.17       44.68     16.15 o 
 -42   0   4       25.29       21.97     13.11 o 
 -40   0   4       37.98       42.99     14.74 o 
 -38   0   4       14.19       42.11     13.52 o 
 -36   0   4        2.64       -3.21      6.69 o 
 -34   0   4      228.23      233.98     24.77 o 
 -32   0   4      123.84      137.27     11.95 o 
 -30   0   4       30.27       13.61     13.01 o 
 -28   0   4        1.87        2.60      5.02 o 
 -26   0   4       48.62       39.67      6.99 o 
 -24   0   4        0.33       -0.69      5.53 o 
 -22   0   4     1210.10     1277.38     22.58 o 
 -20   0   4     6217.62     6342.28    116.09 o 
 -18   0   4     1166.26     1114.12     22.60 o 
 -16   0   4      861.51      863.69     23.42 o 
 -14   0   4      278.67      241.47      7.99 o 
 -12   0   4      109.77       98.45      5.15 o 
 -10   0   4     1404.81     1560.31     22.80 o 
  -8   0   4      498.19      587.47     20.70 o 
  -6   0   4     5030.00     4964.75     58.56 o 
  -4   0   4        2.78       -3.35      3.42 o 
  -2   0   4       11.03        4.45      3.59 o 
   0   0   4      156.36      144.07     12.67 o 
   2   0   4     3054.39     3218.50     53.20 o 
   4   0   4     1429.45     1440.88     20.75 o 
   6   0   4     3801.93     3956.76     48.25 o 
   8   0   4      328.85      355.78      8.81 o 
  10   0   4       71.67       84.59      5.31 o 
  12   0   4     5347.57     5674.43     68.00 o 
  14   0   4      598.87      556.41     18.42 o 
  16   0   4        6.33        7.87      4.42 o 
  18   0   4     2429.12     2354.56     43.34 o 
  20   0   4      498.83      450.36     16.17 o 
  22   0   4      309.15      296.97     13.77 o 
  24   0   4     2420.98     2367.58     46.64 o 
  26   0   4       10.81       26.16      8.35 o 
  28   0   4      989.59      971.61     28.07 o 
  30   0   4      963.55      928.00     59.92 o 
  32   0   4        4.79        2.68      7.43 o 
  34   0   4      246.75      298.58     16.98 o 
  36   0   4        0.01      -10.76      7.17 o 
  38   0   4      108.60      105.64     13.79 o 
  40   0   4      694.60      621.13     25.96 o 
  42   0   4       48.53       45.02     17.78 o 
 -47   1   4      167.89      282.88     31.16 o 
 -45   1   4      241.07      248.81     27.38 o 
 -43   1   4      211.28      253.95     24.74 o 
 -41   1   4      665.40      601.31     34.20 o 
 -39   1   4      154.96      223.39     24.74 o 
 -37   1   4       78.54       81.72     17.17 o 
 -35   1   4      864.24      811.18     36.97 o 
 -33   1   4      519.52      526.02     19.64 o 
 -31   1   4       35.81       32.12      7.76 o 
 -29   1   4      729.96      725.46     21.79 o 
 -27   1   4      113.98      106.22     19.40 o 
 -25   1   4      213.40      198.59     11.14 o 
 -23   1   4      494.17      471.61     17.47 o 
 -21   1   4      883.96      875.24     22.19 o 
 -19   1   4      179.71      170.32      6.92 o 
 -17   1   4     1669.88     1825.96     27.16 o 
 -15   1   4     1510.37     1507.68     23.38 o 
 -13   1   4     1030.01     1090.65     18.55 o 
 -11   1   4     2310.60     2324.07     31.72 o 
  -9   1   4     6792.01     7122.50    103.53 o 
  -7   1   4     1563.86     1572.93     30.31 o 
  -5   1   4     2571.33     2604.38     91.18 o 
  -3   1   4        0.94        1.11      3.59 o 
  -1   1   4      750.71      719.76     18.57 o 
   1   1   4     1952.30     2055.92     38.36 o 
   3   1   4     3038.00     3330.10     60.56 o 
   5   1   4      305.35      274.56     16.70 o 
   7   1   4     1114.17     1032.82     35.89 o 
   9   1   4     1527.96     1488.39     46.57 o 
  11   1   4     4074.05     4189.69     89.80 o 
  13   1   4     1061.40     1032.30     24.41 o 
  15   1   4      973.39      895.03     23.07 o 
  17   1   4     1027.54      950.26     24.70 o 
  19   1   4     1711.51     1652.55     36.04 o 
  21   1   4     1478.86     1417.08     33.52 o 
  23   1   4      327.99      309.20     15.38 o 
  25   1   4      137.36      124.01     12.02 o 
  27   1   4      826.83      762.99     25.61 o 
  29   1   4      551.06      524.26     40.49 o 
  31   1   4      357.30      333.22     17.90 o 
  33   1   4      225.83      209.30     17.17 o 
  35   1   4       23.97        1.76      9.06 o 
  37   1   4      271.46      260.25     27.31 o 
  39   1   4       64.13       42.67     11.82 o 
  41   1   4      230.91      227.14     19.42 o 
 -44   2   4       26.56       18.72     16.43 o 
 -42   2   4       36.32       25.82     16.09 o 
 -40   2   4       50.54       46.91     17.03 o 
 -38   2   4      191.56      185.14     25.14 o 
 -36   2   4       12.32       16.29     12.98 o 
 -34   2   4      207.23      239.08     25.82 o 
 -32   2   4      565.52      560.41     31.77 o 
 -30   2   4      429.47      410.19     52.62 o 
 -28   2   4       23.19       21.79      7.64 o 
 -26   2   4       76.48       53.86      8.58 o 
 -24   2   4      501.90      462.73     17.30 o 
 -22   2   4       17.20       11.31      6.22 o 
 -20   2   4        9.77        4.03      5.40 o 
 -18   2   4      378.80      417.32     21.90 o 
 -16   2   4      180.56      162.63     14.40 o 
 -14   2   4      449.31      523.51     14.68 o 
 -12   2   4     7752.09     8143.18    166.14 o 
 -10   2   4     5128.01     5369.44    116.19 o 
  -8   2   4     2624.62     2701.01     65.97 o 
  -6   2   4       81.36       75.23     10.41 o 
  -4   2   4      256.74      272.13     16.36 o 
  -2   2   4       36.00       39.14      9.06 o 
   0   2   4      609.50      633.82     27.24 o 
   2   2   4      916.35     1008.82     36.43 o 
   4   2   4     2828.81     2796.52     74.22 o 
   6   2   4      584.37      542.09     27.10 o 
   8   2   4       29.99       19.74      8.99 o 
  10   2   4      320.63      274.16     20.08 o 
  12   2   4      600.12      574.94     29.40 o 
  14   2   4      383.69      361.55     23.79 o 
  16   2   4     1153.93     1077.02     43.26 o 
  18   2   4      276.34      245.16     21.02 o 
  20   2   4     1307.76     1235.15     56.10 o 
  22   2   4      535.09      523.33     20.97 o 
  24   2   4       45.67       26.90     14.13 o 
  26   2   4      389.17      382.72     18.95 o 
  28   2   4      224.90      203.77     15.44 o 
  30   2   4      211.41      194.37     26.73 o 
  32   2   4      421.24      424.43     21.53 o 
  34   2   4      104.58      118.43     15.50 o 
  36   2   4      190.36      209.77     18.78 o 
  38   2   4      264.91      252.46     19.44 o 
 -39   3   4      150.98      139.58     23.73 o 
 -37   3   4       14.88       19.33     16.22 o 
 -35   3   4      248.35      264.29     26.29 o 
 -33   3   4       89.19       71.11     18.05 o 
  -7   3   4      916.84      952.11     32.44 o 
  -5   3   4     1373.13     1399.31     43.06 o 
  -3   3   4      940.75      986.86     34.68 o 
  -1   3   4      450.44      419.41     22.10 o 
   1   3   4      192.26      172.09     15.21 o 
   3   3   4      228.62      251.78     18.59 o 
   5   3   4       76.44       65.84     12.98 o 
   7   3   4      334.33      292.81     21.36 o 
   9   3   4      455.02      435.23     26.43 o 
  11   3   4       30.61       11.22     10.68 o 
  13   3   4     1093.63     1011.86     43.26 o 
  15   3   4      418.36      386.23     26.50 o 
  17   3   4     1046.72     1022.34     45.29 o 
  19   3   4     2357.21     2313.03     75.10 o 
  21   3   4      894.49      846.67     42.25 o 
  23   3   4     1642.66     1568.09     60.23 o 
  25   3   4      293.42      295.18     25.41 o 
  27   3   4       33.30       22.44     13.52 o 
  29   3   4       58.45       78.34     19.53 o 
  31   3   4      442.88      468.96     34.54 o 
  33   3   4       60.58       59.62     20.21 o 
  35   3   4       28.13       14.67     17.03 o 
 -19  -5   5      152.65      160.61     18.25 o 
 -17  -5   5       21.37       13.57     11.40 o 
 -15  -5   5       45.76       57.31     13.09 o 
 -13  -5   5        3.83       -3.91      9.09 o 
 -11  -5   5        0.73       -9.28      8.28 o 
  -9  -5   5       13.96       -0.17      9.03 o 
  -7  -5   5       47.69       33.96     14.57 o 
  -5  -5   5       21.42        7.09     12.23 o 
  -3  -5   5      134.50      132.12     15.38 o 
  -1  -5   5       27.32        7.92      8.35 o 
   1  -5   5       66.28       43.58     10.23 o 
   3  -5   5       62.13       67.59     18.99 o 
   5  -5   5       11.03        4.12     14.40 o 
   7  -5   5        2.82       -4.67      7.93 o 
   9  -5   5       99.97      115.67     20.82 o 
  11  -5   5       29.40       20.93     14.13 o 
 -32  -4   5        8.22       -0.19     11.63 o 
 -30  -4   5       35.70       24.36     10.82 o 
 -28  -4   5       21.13        3.81     10.31 o 
 -26  -4   5       29.23       31.02     11.79 o 
 -24  -4   5      106.00      103.99     14.94 o 
 -22  -4   5      186.21      201.77     18.49 o 
 -20  -4   5      278.64      297.18     18.85 o 
 -18  -4   5      128.75      172.21     60.43 o 
 -16  -4   5        4.21       -1.97      8.82 o 
 -14  -4   5        7.64        5.73      8.67 o 
 -12  -4   5      252.47      229.70     16.55 o 
 -10  -4   5      155.85      171.74     18.35 o 
  -8  -4   5      155.50      136.38     15.16 o 
  -6  -4   5      475.55      492.01     22.72 o 
  -4  -4   5      170.15      207.39     17.04 o 
  -2  -4   5      193.26      200.20     14.07 o 
   0  -4   5      168.83      208.56     17.58 o 
   2  -4   5       76.95       74.89     17.91 o 
   4  -4   5        2.08      -13.65     10.21 o 
   6  -4   5      695.82      690.06     39.27 o 
   8  -4   5      107.73      105.04     19.94 o 
  10  -4   5      791.27      750.42     41.43 o 
  12  -4   5      596.09      695.33     39.47 o 
  14  -4   5      223.90      220.89     23.79 o 
  16  -4   5      128.62      159.65     23.45 o 
  18  -4   5      152.64      193.05     24.81 o 
  20  -4   5        0.78       -0.88     12.50 o 
 -37  -3   5      248.31      262.30     16.20 o 
 -35  -3   5       12.88       24.60     12.08 o 
 -33  -3   5       64.85       67.51     14.94 o 
 -31  -3   5       19.26        6.91      9.28 o 
 -29  -3   5      139.26      114.15     27.07 o 
 -27  -3   5      126.57      149.14     14.70 o 
 -25  -3   5       36.69       26.24      9.43 o 
 -23  -3   5       34.27       30.98      9.58 o 
 -21  -3   5       56.87       54.44     10.82 o 
 -19  -3   5      335.40      319.32     17.34 o 
 -17  -3   5      170.99      156.05     22.91 o 
 -15  -3   5      790.65      840.86     39.74 o 
 -13  -3   5     2386.95     2494.00    128.22 o 
 -11  -3   5     2793.11     3057.49     59.71 o 
  -9  -3   5      818.70      800.73     58.54 o 
  -7  -3   5      395.24      343.74     19.37 o 
  -5  -3   5      652.44      686.69     24.16 o 
  -3  -3   5      266.64      222.94     14.71 o 
  -1  -3   5        4.53       -9.93      6.62 o 
   1  -3   5      603.54      619.86     21.94 o 
   3  -3   5      634.21      602.81     25.49 o 
   5  -3   5      206.68      182.58      9.84 o 
   7  -3   5       89.09       86.42     11.18 o 
   9  -3   5       81.48       96.25     17.57 o 
  11  -3   5       32.54       20.95     12.84 o 
  13  -3   5       90.95       97.74     18.05 o 
  15  -3   5        9.92       -8.11      9.94 o 
  17  -3   5      205.72      222.25     22.58 o 
  19  -3   5      603.40      705.94     38.26 o 
  21  -3   5      253.73      275.10     25.14 o 
  23  -3   5       17.14       17.37     13.92 o 
  25  -3   5       36.54       36.64     15.75 o 
 -42  -2   5      331.76      387.53     21.83 o 
 -40  -2   5       43.84       47.53     24.10 o 
 -38  -2   5       29.66       17.76      9.44 o 
 -36  -2   5      425.14      469.05     17.87 o 
 -34  -2   5       98.75       87.75     10.34 o 
 -32  -2   5       58.85       56.67     11.99 o 
 -30  -2   5       64.37       74.48      9.15 o 
 -28  -2   5       43.73       33.41      7.60 o 
 -26  -2   5      401.62      440.01     29.71 o 
 -24  -2   5      549.21      547.97     17.09 o 
 -22  -2   5       43.52       36.58      7.23 o 
 -20  -2   5      112.78      121.05      9.75 o 
 -18  -2   5      246.13      226.22     10.79 o 
 -16  -2   5       28.57       38.39      6.66 o 
 -14  -2   5      753.83      759.13     31.64 o 
 -12  -2   5      198.12      183.77      9.55 o 
 -10  -2   5      122.30      138.25      9.33 o 
  -8  -2   5     1537.61     1569.21     52.86 o 
  -6  -2   5      123.86      108.66      8.33 o 
  -4  -2   5      602.98      577.84     15.47 o 
  -2  -2   5      345.55      317.06      9.45 o 
   0  -2   5       49.39       43.32      7.44 o 
   2  -2   5      929.28      975.66     19.60 o 
   4  -2   5      321.47      296.61     10.25 o 
   6  -2   5      212.85      222.04      9.01 o 
   8  -2   5      236.65      245.71      9.39 o 
  10  -2   5      703.25      693.53     16.31 o 
  12  -2   5       65.83       56.03     14.67 o 
  14  -2   5       68.49       78.41     15.55 o 
  16  -2   5      273.48      282.47     23.86 o 
  18  -2   5     4758.05     5167.20    130.18 o 
  20  -2   5      178.89      209.88     24.13 o 
  22  -2   5       72.49       99.70     18.79 o 
  24  -2   5      571.43      649.84     36.09 o 
  26  -2   5       19.84       21.56     14.33 o 
  28  -2   5        0.39      -15.82     10.54 o 
  30  -2   5      639.84      796.31     41.57 o 
  32  -2   5       48.67       47.11     15.95 o 
 -45  -1   5       27.51       27.58     15.28 o 
 -43  -1   5      150.84      134.85     20.68 o 
 -41  -1   5       93.23      104.13     13.12 o 
 -39  -1   5      160.14      187.36     16.66 o 
 -37  -1   5       38.56       48.10     23.15 o 
 -35  -1   5      244.63      276.17     15.51 o 
 -33  -1   5      268.22      294.71     23.32 o 
 -31  -1   5       51.65       60.11      8.36 o 
 -29  -1   5      141.55      142.67     11.15 o 
 -27  -1   5      211.26      201.65     10.42 o 
 -25  -1   5      595.54      612.29     16.94 o 
 -23  -1   5      458.66      453.22     14.10 o 
 -21  -1   5      191.02      186.80      9.19 o 
 -19  -1   5       12.64        8.98      4.50 o 
 -17  -1   5       41.30       40.16      5.67 o 
 -15  -1   5       34.71       39.32      5.31 o 
 -13  -1   5      327.44      306.98      9.97 o 
 -11  -1   5      916.57      952.56     18.21 o 
  -9  -1   5       78.74       76.03      5.66 o 
  -7  -1   5      698.35      668.01     15.44 o 
  -5  -1   5      637.72      684.91     14.18 o 
  -3  -1   5     1578.83     1665.81     20.60 o 
  -1  -1   5      101.56       78.51      9.03 o 
   1  -1   5     1566.54     1729.49     36.67 o 
   3  -1   5     2824.19     2896.59     52.65 o 
   5  -1   5      319.44      306.58      8.66 o 
   7  -1   5     1206.82     1184.12     20.01 o 
   9  -1   5      433.48      453.70     11.37 o 
  11  -1   5       87.29      100.46      9.97 o 
  13  -1   5      246.03      238.27      8.87 o 
  15  -1   5     2088.68     2137.41     40.77 o 
  17  -1   5       31.18       19.20     11.15 o 
  19  -1   5     2761.79     2919.33     84.22 o 
  21  -1   5      138.31      118.56     18.93 o 
  23  -1   5     1351.02     1350.17     52.11 o 
  25  -1   5      115.61      135.59     19.60 o 
  27  -1   5      910.28      877.08     41.84 o 
  29  -1   5      214.95      227.72     22.37 o 
  31  -1   5      406.67      380.55     28.73 o 
  33  -1   5      407.74      507.28     33.93 o 
  35  -1   5       15.04        4.33     13.05 o 
  37  -1   5      169.20      166.21     24.54 o 
 -46   0   5      274.12      280.24     25.41 o 
 -44   0   5       15.65       65.23     17.17 o 
 -42   0   5      270.76      264.09     23.39 o 
 -40   0   5       86.12      114.16     18.86 o 
 -38   0   5      602.38      724.09     25.08 o 
 -36   0   5      413.51      432.56     19.02 o 
 -34   0   5      859.84      856.53     28.93 o 
 -32   0   5        0.48        2.91      7.23 o 
 -30   0   5       10.81        3.63      6.47 o 
 -28   0   5      134.42      128.22     11.19 o 
 -26   0   5       11.73        8.81      5.80 o 
 -24   0   5      103.51      109.62      7.91 o 
 -22   0   5      456.56      398.32     11.95 o 
 -20   0   5     1370.94     1361.30     23.99 o 
 -18   0   5     3767.12     3920.72     60.83 o 
 -16   0   5     1361.26     1373.01     23.10 o 
 -14   0   5       25.02       36.77      5.07 o 
 -12   0   5     2988.34     3067.19     40.63 o 
 -10   0   5       51.47       64.28      5.75 o 
  -8   0   5       20.62       35.00      3.38 o 
  -6   0   5     5559.20     5530.19     86.96 o 
  -4   0   5        1.99        5.74      4.56 o 
  -2   0   5     1893.81     2000.96     39.19 o 
   0   0   5     6573.77     6810.18    103.78 o 
   2   0   5        0.26       -3.02      5.61 o 
   4   0   5       44.24       52.78      7.14 o 
   6   0   5     2056.16     1949.53     38.55 o 
   8   0   5      506.90      494.62     16.75 o 
  10   0   5     2419.97     2463.03     34.40 o 
  12   0   5     2258.23     2197.10     39.11 o 
  14   0   5      370.24      390.18     13.84 o 
  16   0   5     2285.13     2318.01     68.51 o 
  18   0   5      422.30      431.30     15.95 o 
  20   0   5     3586.67     3532.80     70.09 o 
  22   0   5      273.18      244.73     13.12 o 
  24   0   5      991.96      983.14     43.53 o 
  26   0   5      297.45      235.70     21.97 o 
  28   0   5      366.13      406.10     28.86 o 
  30   0   5      379.90      325.66     26.83 o 
  32   0   5      286.95      251.58     24.94 o 
  34   0   5      606.73      635.91     38.93 o 
  36   0   5       59.25      109.30     21.83 o 
  38   0   5      199.32      246.98     29.34 o 
 -45   1   5       25.47       35.69     16.09 o 
 -43   1   5      148.01      198.38     25.48 o 
 -41   1   5       91.52      135.32     21.97 o 
 -39   1   5      161.40      173.38     22.24 o 
 -37   1   5       41.68       33.46     14.26 o 
 -35   1   5      243.82      260.56     15.36 o 
 -33   1   5      273.50      268.96     15.39 o 
 -31   1   5       48.56       60.41     16.26 o 
 -29   1   5      140.08      154.62     12.54 o 
 -27   1   5      219.61      209.00     17.24 o 
 -25   1   5      600.41      646.75     20.31 o 
 -23   1   5      463.62      483.51     42.21 o 
 -21   1   5      201.20      221.64     11.73 o 
 -19   1   5       12.19       25.61     16.59 o 
 -17   1   5       40.75       39.71      5.15 o 
 -15   1   5       39.22       29.40      4.65 o 
 -13   1   5      315.31      299.64      9.41 o 
 -11   1   5      900.91      947.61     23.56 o 
  -9   1   5       89.72       85.00      8.15 o 
  -7   1   5      688.59      675.30     19.05 o 
  -5   1   5      607.21      661.24     19.16 o 
  -3   1   5     1623.18     1688.68     53.40 o 
  -1   1   5       91.22       93.38     16.32 o 
   1   1   5     1615.77     1803.36     36.27 o 
   3   1   5     2837.23     2871.03     51.71 o 
   5   1   5      334.56      321.13     20.08 o 
   7   1   5     1196.05     1152.53     41.03 o 
   9   1   5      457.21      435.97     24.06 o 
  11   1   5       90.81       65.57     12.30 o 
  13   1   5      260.71      246.37     12.10 o 
  15   1   5     2094.58     2031.58     40.40 o 
  17   1   5       36.36       39.45      7.69 o 
  19   1   5     2725.23     2642.03     50.75 o 
  21   1   5      142.95      146.60     12.78 o 
  23   1   5     1364.33     1298.04     33.49 o 
  25   1   5      111.90       77.17     11.26 o 
  27   1   5      918.23      761.23     40.69 o 
  29   1   5      224.28      220.15     26.77 o 
  31   1   5      400.85      405.42     31.03 o 
  33   1   5      395.83      410.36     31.50 o 
  35   1   5       13.83       12.50     12.98 o 
  37   1   5      172.84      180.13     25.28 o 
 -42   2   5      334.20      371.42     30.82 o 
 -40   2   5       43.56       34.00     16.90 o 
 -38   2   5       28.62        8.79     13.11 o 
 -36   2   5      424.74      502.01     32.17 o 
 -34   2   5       97.23       83.34     17.98 o 
 -32   2   5       60.33       48.95      9.98 o 
 -30   2   5       68.90       62.95     24.16 o 
 -28   2   5       43.66       46.82      8.99 o 
 -26   2   5      398.91      381.58     16.85 o 
 -24   2   5      552.32      522.68     27.48 o 
 -22   2   5       43.78       29.33      7.88 o 
 -20   2   5      110.06      125.32     16.29 o 
 -18   2   5      240.39      221.70     18.05 o 
 -16   2   5       27.06       30.75     10.81 o 
 -14   2   5      727.88      781.44     32.92 o 
 -12   2   5      192.54      175.64     10.85 o 
 -10   2   5      120.82      141.63     10.20 o 
  -8   2   5     1563.79     1533.61     46.17 o 
  -6   2   5      121.20       86.45     12.50 o 
  -4   2   5      585.84      544.12     25.82 o 
  -2   2   5      328.91      316.47     20.01 o 
   0   2   5       47.67       46.71     10.27 o 
   2   2   5      929.10      947.38     37.58 o 
   4   2   5      311.74      298.49     21.43 o 
   6   2   5      222.13      222.85     19.13 o 
   8   2   5      232.79      234.68     20.28 o 
  10   2   5      724.50      689.18     34.34 o 
  12   2   5       71.71       65.23     15.48 o 
  14   2   5       68.82       79.49     16.49 o 
  16   2   5      276.64      293.89     24.20 o 
  18   2   5     4734.91     4717.17    123.29 o 
  20   2   5      181.26      161.28     22.71 o 
  22   2   5       70.15       78.95     17.64 o 
  24   2   5      588.01      516.34     32.65 o 
  26   2   5       17.63        5.50      8.30 o 
  28   2   5        0.26       -5.93      7.37 o 
  30   2   5      621.42      606.04     37.51 o 
  32   2   5       51.51       42.45     17.30 o 
  34   2   5       50.49       43.60     16.70 o 
  36   2   5      667.94      756.77     44.54 o 
  -7   3   5      384.53      389.47     21.29 o 
  -5   3   5      659.73      682.76     29.34 o 
  -3   3   5      273.77      273.08     18.93 o 
  -1   3   5        3.83       11.29      8.79 o 
   1   3   5      593.50      581.10     29.47 o 
   3   3   5      639.44      574.13     29.74 o 
   5   3   5      203.79      162.49     16.97 o 
   7   3   5       87.95       56.44     13.59 o 
   9   3   5       73.78       55.49     13.79 o 
  11   3   5       33.17       19.13     12.37 o 
  13   3   5       89.85       56.24     15.14 o 
  15   3   5       12.74        6.49     11.69 o 
  17   3   5      199.55      183.45     22.91 o 
  19   3   5      601.33      590.56     35.42 o 
  21   3   5      261.04      231.84     27.51 o 
  23   3   5       19.83       26.77     14.60 o 
  25   3   5       34.82       28.86     14.19 o 
  27   3   5      491.74      466.80     33.59 o 
  29   3   5       39.41       40.01     16.36 o 
  31   3   5       27.29       36.23     15.48 o 
   2   4   5       76.31       66.24     14.74 o 
   4   4   5        2.47        8.31     10.75 o 
   6   4   5      680.77      632.60     35.22 o 
   8   4   5      106.40       78.81     16.49 o 
  10   4   5      787.23      702.56     38.66 o 
  12   4   5      598.80      571.43     35.76 o 
  14   4   5      228.97      232.38     27.71 o 
  16   4   5      122.99       85.17     19.94 o 
  18   4   5      157.36      129.71     22.24 o 
  20   4   5        1.31       -2.91     12.64 o 
  22   4   5      140.13      156.68     25.96 o 
  24   4   5       54.13       36.84     16.56 o 
  -7  -5   6      182.70      186.96     27.58 o 
  -5  -5   6       34.56       26.36     16.09 o 
  -3  -5   6      112.09      105.65     22.64 o 
  -1  -5   6       49.16       59.95     19.74 o 
 -28  -4   6       91.37       91.99     24.81 o 
 -26  -4   6       18.20       31.23     19.20 o 
 -24  -4   6      112.19      128.76     26.63 o 
 -22  -4   6        3.14        4.66     15.48 o 
 -20  -4   6       42.36       35.01     17.44 o 
 -18  -4   6      284.04      267.06     28.12 o 
 -16  -4   6      186.28      183.11     26.83 o 
 -14  -4   6      160.50      159.72     24.60 o 
 -12  -4   6       74.06       92.40     20.28 o 
 -10  -4   6        1.47        0.47     11.83 o 
  -8  -4   6       76.47       48.94     17.24 o 
  -6  -4   6      239.12      235.36     25.55 o 
  -4  -4   6      126.50      102.13     19.94 o 
  -2  -4   6       36.04       48.33     16.02 o 
   0  -4   6       20.78        9.19      9.45 o 
   2  -4   6       54.40       39.34     15.41 o 
   4  -4   6       30.44       41.91     15.82 o 
   6  -4   6        5.34       12.37     13.45 o 
   8  -4   6      294.32      266.65     26.83 o 
  10  -4   6       22.68       36.64     16.29 o 
  12  -4   6        7.09        0.54     13.79 o 
  14  -4   6      294.23      345.80     30.62 o 
  16  -4   6      413.59      490.59     35.22 o 
  18  -4   6      284.22      300.72     28.59 o 
  20  -4   6       75.53       89.02     20.35 o 
 -35  -3   6       90.61       84.52     18.28 o 
 -33  -3   6       20.13       14.46     11.36 o 
 -31  -3   6        8.05       -1.84      9.73 o 
 -29  -3   6       60.91       58.12     13.28 o 
 -27  -3   6       91.15       74.16     13.69 o 
 -25  -3   6       90.71      112.27     15.38 o 
 -23  -3   6       40.47       59.36     12.76 o 
 -21  -3   6      236.03      244.23     18.88 o 
 -19  -3   6      476.22      490.03     23.87 o 
 -17  -3   6       28.24       25.90     10.70 o 
 -15  -3   6      214.07      193.07     21.93 o 
 -13  -3   6      327.04      326.80     18.71 o 
 -11  -3   6      213.63      208.36     15.35 o 
  -9  -3   6       68.31       65.45     17.27 o 
  -7  -3   6      367.13      351.40     18.88 o 
  -5  -3   6      192.99      174.98     14.17 o 
  -3  -3   6      245.65      232.51     15.85 o 
  -1  -3   6      147.28      125.60     13.26 o 
   1  -3   6       93.01       93.74     11.64 o 
   3  -3   6      288.07      288.40     16.16 o 
   5  -3   6      841.79      787.03     31.57 o 
   7  -3   6       64.92       92.40     19.06 o 
   9  -3   6      240.93      252.32     24.94 o 
  11  -3   6      157.84      173.71     23.79 o 
  13  -3   6      260.48      248.74     24.60 o 
  15  -3   6       95.74      135.86     21.97 o 
  17  -3   6      242.81      241.78     25.08 o 
  19  -3   6       22.21       26.16     15.34 o 
  21  -3   6       98.12      107.00     21.09 o 
  23  -3   6       85.86      127.68     22.71 o 
  25  -3   6       29.73       30.21     16.36 o 
  27  -3   6       95.25      123.69     22.64 o 
 -40  -2   6        7.84       -4.39     12.78 o 
 -38  -2   6       56.54       56.78     17.24 o 
 -36  -2   6       13.96        0.14     12.91 o 
 -34  -2   6       27.99       20.47     10.85 o 
 -32  -2   6       50.23       53.90     20.38 o 
 -30  -2   6       44.63       32.71     10.24 o 
 -28  -2   6       66.01       52.55     11.20 o 
 -26  -2   6       34.94       30.80      9.90 o 
 -24  -2   6       45.18       26.30     10.71 o 
 -22  -2   6       17.16       19.28      8.93 o 
 -20  -2   6       85.39      110.09     13.96 o 
 -18  -2   6     1124.18     1133.06     36.30 o 
 -16  -2   6     1436.81     1378.33     41.10 o 
 -14  -2   6      251.39      270.96     17.51 o 
 -12  -2   6     2969.71     2942.45     59.62 o 
 -10  -2   6      494.58      505.69     21.09 o 
  -8  -2   6      227.65      240.75     16.09 o 
  -6  -2   6      151.07      166.26     13.89 o 
  -4  -2   6       15.42        5.81      7.23 o 
  -2  -2   6       67.93       79.65     10.05 o 
   0  -2   6      824.34      763.87     32.04 o 
   2  -2   6      144.47      130.17     11.98 o 
   4  -2   6       52.82       62.87     11.39 o 
   6  -2   6     2106.51     2031.53     61.54 o 
   8  -2   6       41.54       43.20      8.56 o 
  10  -2   6      530.23      513.44     31.57 o 
  12  -2   6      223.42      261.72     23.59 o 
  14  -2   6      779.70      753.52     39.41 o 
  16  -2   6      236.20      252.32     23.73 o 
  18  -2   6      848.82      898.98     44.00 o 
  20  -2   6        8.59        8.92     13.11 o 
  22  -2   6      123.13      106.66     20.35 o 
  24  -2   6      643.24      714.25     40.89 o 
  26  -2   6      547.57      570.75     36.97 o 
  28  -2   6      128.13      140.12     23.66 o 
  30  -2   6       78.20       87.60     20.82 o 
  32  -2   6      425.03      436.51     33.26 o 
 -43  -1   6        8.60       -7.03     12.78 o 
 -41  -1   6        2.90        4.46     12.98 o 
 -39  -1   6       59.76       64.55     17.03 o 
 -37  -1   6      248.32      236.98     24.67 o 
 -35  -1   6      291.97      304.37     26.56 o 
 -33  -1   6       23.19       26.23     13.38 o 
 -31  -1   6       87.13       74.83     17.91 o 
 -29  -1   6        2.28       -1.55      7.17 o 
 -27  -1   6      230.35      233.62     15.13 o 
 -25  -1   6       27.29       17.28      8.49 o 
 -23  -1   6      190.35      198.48     14.53 o 
 -21  -1   6      469.23      457.26     19.63 o 
 -19  -1   6      709.32      732.36     24.64 o 
 -17  -1   6      289.49      285.78     18.93 o 
 -15  -1   6       89.28       85.73     10.56 o 
 -13  -1   6       70.50       68.55     15.95 o 
 -11  -1   6       26.45       32.32      8.38 o 
  -9  -1   6       76.21       80.14     10.13 o 
  -7  -1   6      207.58      186.79     12.02 o 
  -5  -1   6      247.96      257.79     13.92 o 
  -3  -1   6      819.87      795.00     24.16 o 
  -1  -1   6     1178.98     1194.89     30.49 o 
   1  -1   6      768.57      823.57     24.30 o 
   3  -1   6       26.93       28.50      7.18 o 
   5  -1   6     1426.93     1450.32     34.36 o 
   7  -1   6      523.51      528.94     18.88 o 
   9  -1   6      699.97      681.98     21.58 o 
  11  -1   6     1197.28     1301.33     52.59 o 
  13  -1   6      651.98      654.37     35.42 o 
  15  -1   6     2014.94     2089.63     69.15 o 
  17  -1   6     2635.42     2804.83     85.17 o 
  19  -1   6      624.62      614.08     35.49 o 
  21  -1   6      376.21      380.55     29.13 o 
  23  -1   6      165.55      175.34     23.32 o 
  25  -1   6      250.61      253.14     24.47 o 
  27  -1   6      318.91      342.97     28.52 o 
  29  -1   6       62.77       89.70     19.67 o 
  31  -1   6       86.33      121.60     21.76 o 
  33  -1   6      458.30      488.22     35.35 o 
 -40   0   6       76.52       74.42     18.18 o 
 -38   0   6       37.76       37.11     14.26 o 
 -36   0   6      363.09      435.97     29.81 o 
 -34   0   6       39.74       30.01     12.37 o 
 -32   0   6       39.38       10.95     11.56 o 
 -30   0   6      296.29      312.95     23.93 o 
 -28   0   6      414.92      365.68     25.48 o 
 -26   0   6      351.10      351.96     24.94 o 
 -24   0   6     1632.11     1616.14     55.76 o 
 -22   0   6        0.35        1.96      6.53 o 
 -20   0   6       27.51       27.07      7.36 o 
 -18   0   6        0.15       -4.59      8.92 o 
 -16   0   6      235.58      189.21     11.94 o 
 -14   0   6      355.56      355.16     15.66 o 
 -12   0   6     2110.52     2207.21     44.87 o 
 -10   0   6      159.03      152.27     11.25 o 
  -8   0   6      269.30      227.98     13.62 o 
  -6   0   6        1.78       15.70      5.93 o 
  -4   0   6     2631.48     2712.69     59.31 o 
  -2   0   6       83.87       84.00      9.15 o 
   0   0   6      214.09      230.14     12.35 o 
   2   0   6      631.98      597.62     19.62 o 
   4   0   6      171.68      147.69     10.21 o 
   6   0   6      135.45      124.89     10.43 o 
   8   0   6      223.79      251.12     13.04 o 
  10   0   6      713.90      696.58     21.82 o 
  12   0   6        3.63       12.63     12.13 o 
  14   0   6      570.53      505.46     30.21 o 
  16   0   6       99.79       64.21     14.94 o 
  18   0   6      131.02      115.04     19.26 o 
  20   0   6       31.15       23.93     12.84 o 
  22   0   6        0.01      -12.47      8.31 o 
  24   0   6      179.58      180.47     23.25 o 
  26   0   6       45.81       26.43     14.94 o 
  28   0   6       54.71       48.94     16.76 o 
  30   0   6      297.30      341.75     29.00 o 
  32   0   6       20.28       27.58     15.88 o 
  34   0   6      283.75      298.29     29.61 o 
 -37   1   6      250.56      230.96     22.91 o 
 -35   1   6      290.72      242.93     23.05 o 
 -33   1   6       25.93       25.55     14.06 o 
 -31   1   6       86.01       69.22     15.95 o 
 -29   1   6        1.83      -12.57      8.38 o 
 -27   1   6      224.57      239.41     20.68 o 
 -25   1   6       30.43       27.38     12.57 o 
 -23   1   6      194.21      161.14     17.78 o 
 -21   1   6      470.55      453.55     26.90 o 
 -19   1   6      721.55      753.32     34.13 o 
 -17   1   6      282.78      262.40     13.05 o 
 -15   1   6       87.12       77.77      8.86 o 
 -13   1   6       68.16       60.99      8.03 o 
 -11   1   6       26.04       20.79      6.07 o 
  -9   1   6       73.95       69.46      8.42 o 
  -7   1   6      220.52      223.11     12.18 o 
  -5   1   6      241.24      251.86     12.86 o 
  -3   1   6      836.68      807.46     23.13 o 
  -1   1   6     1147.91     1133.55     28.75 o 
   1   1   6      786.58      808.92     23.53 o 
   3   1   6       28.01       43.48     14.26 o 
   5   1   6     1426.15     1489.25     34.43 o 
   7   1   6      526.91      467.67     26.56 o 
   9   1   6      714.62      641.73     31.90 o 
  11   1   6     1212.04     1208.97     46.71 o 
  13   1   6      641.43      598.33     32.11 o 
  15   1   6     2026.72     1990.27     66.17 o 
  17   1   6     2580.89     2489.65     78.00 o 
  19   1   6      634.76      620.30     34.81 o 
  21   1   6      359.09      345.20     26.83 o 
  23   1   6      158.08      160.33     23.18 o 
  25   1   6      252.13      215.42     23.32 o 
  27   1   6      301.96      278.41     27.04 o 
  29   1   6       61.07       67.66     19.13 o 
  31   1   6       92.26      137.55     24.00 o 
  33   1   6      449.28      468.82     35.76 o 
 -34   2   6       31.02        7.91     11.83 o 
 -32   2   6       48.98       36.57     13.59 o 
 -30   2   6       42.65       19.80     12.64 o 
 -28   2   6       67.88       56.98     13.59 o 
 -26   2   6       33.73       22.85     11.02 o 
 -24   2   6       44.22       34.68     12.44 o 
 -22   2   6       16.54       14.53     10.54 o 
 -20   2   6       88.24      105.24     17.51 o 
 -18   2   6     1135.08     1121.77     43.87 o 
 -16   2   6     1420.03     1353.61     49.00 o 
 -14   2   6      257.20      291.05     21.70 o 
 -12   2   6     2948.21     2876.35     79.83 o 
 -10   2   6      481.13      470.50     17.92 o 
  -8   2   6      228.82      218.03     12.58 o 
  -6   2   6      155.35      147.08     14.60 o 
  -4   2   6       14.79       10.48      8.31 o 
  -2   2   6       64.28       42.52     10.54 o 
   0   2   6      824.46      728.72     33.39 o 
   2   2   6      142.43      132.48     17.51 o 
   4   2   6       48.09       48.53     13.25 o 
   6   2   6     2118.87     2197.58     68.07 o 
   8   2   6       41.90       43.94     14.06 o 
  10   2   6      543.73      510.66     30.89 o 
  12   2   6      219.48      228.87     21.83 o 
  14   2   6      782.34      730.68     38.60 o 
  16   2   6      230.05      203.86     22.17 o 
  18   2   6      862.16      810.10     42.65 o 
  20   2   6        6.93        2.57     11.49 o 
  22   2   6      120.50       92.33     19.20 o 
  24   2   6      640.66      671.06     40.01 o 
  26   2   6      551.28      522.63     35.35 o 
  28   2   6      133.19      143.03     22.37 o 
  30   2   6       78.36       68.27     19.74 o 
  32   2   6      423.10      416.17     33.66 o 
  -5   3   6      193.12      178.51     17.24 o 
  -3   3   6      257.70      244.08     19.67 o 
  -1   3   6      154.16      144.11     18.45 o 
   1   3   6       94.76       75.10     15.07 o 
   3   3   6      281.39      254.55     21.97 o 
   5   3   6      826.82      752.92     37.31 o 
   7   3   6       61.74       55.63     14.26 o 
   9   3   6      249.64      204.67     21.76 o 
  11   3   6      165.63      127.55     20.08 o 
  13   3   6      258.12      235.09     24.00 o 
  15   3   6      100.51      115.99     19.87 o 
  17   3   6      249.10      219.61     23.39 o 
  19   3   6       21.97       -1.49     12.84 o 
  21   3   6       98.31      109.16     22.37 o 
  23   3   6       84.55       84.02     20.55 o 
  25   3   6       29.68       28.19     15.82 o 
  27   3   6       97.12       73.61     21.36 o 
   2   4   6       59.27       48.19     14.53 o 
   4   4   6       29.63       10.81     12.37 o 
   6   4   6        4.76       -6.89     10.88 o 
   8   4   6      280.63      220.15     22.51 o 
  10   4   6       23.62       -5.54     11.83 o 
  12   4   6        7.14       20.28     13.11 o 
  14   4   6      297.20      283.15     26.56 o 
  16   4   6      414.91      425.56     33.39 o 
  18   4   6      282.71      267.19     28.12 o 
  20   4   6       72.06       44.34     18.05 o 
 -22  -4   7       45.88       63.00     14.19 o 
 -20  -4   7      215.68      187.97     25.21 o 
 -18  -4   7        6.51        7.77     10.58 o 
 -16  -4   7      166.56      170.05     18.76 o 
 -14  -4   7       17.53        6.10      9.90 o 
 -12  -4   7       34.68       30.89     12.04 o 
 -10  -4   7       42.29       53.55     12.64 o 
  -8  -4   7       50.78       68.49     16.97 o 
  -6  -4   7       29.20       29.14     14.70 o 
  -4  -4   7       57.03       69.06     13.16 o 
  -2  -4   7        0.74       -3.44      8.75 o 
   0  -4   7       57.52       74.62     19.13 o 
   2  -4   7       82.85       81.31     20.41 o 
   4  -4   7      228.03      202.17     27.71 o 
   6  -4   7       14.45        8.65     14.74 o 
   8  -4   7       81.35       89.22     21.43 o 
  10  -4   7      123.74      167.63     26.09 o 
  12  -4   7       71.54       91.05     21.29 o 
 -31  -3   7      131.47      135.39     23.66 o 
 -29  -3   7       24.99       15.74     11.28 o 
 -27  -3   7       35.87       36.70     12.14 o 
 -25  -3   7       34.90        7.25     14.40 o 
 -23  -3   7      117.53       97.44     14.94 o 
 -21  -3   7       13.44        8.48      9.88 o 
 -19  -3   7      202.51      194.08     34.34 o 
 -17  -3   7      876.01      830.65     36.80 o 
 -15  -3   7      104.85      130.93     17.71 o 
 -13  -3   7      483.93      434.54     22.44 o 
 -11  -3   7      106.09      108.14     21.29 o 
  -9  -3   7      139.72      163.70     15.91 o 
  -7  -3   7      195.74      197.40     16.63 o 
  -5  -3   7      226.14      232.99     15.85 o 
  -3  -3   7       27.80       27.48     11.79 o 
  -1  -3   7        3.24       -0.73      7.19 o 
   1  -3   7       21.11       28.84      9.36 o 
   3  -3   7      356.44      316.55     17.88 o 
   5  -3   7      149.27      141.47     23.12 o 
   7  -3   7      193.70      182.10     25.55 o 
   9  -3   7      120.55      149.52     23.39 o 
  11  -3   7      259.53      290.78     27.71 o 
  13  -3   7      138.99      158.03     24.40 o 
  15  -3   7      403.42      441.99     33.73 o 
  17  -3   7      189.41      259.35     30.48 o 
  19  -3   7       33.72       25.21     15.34 o 
  21  -3   7       53.74       21.49     16.36 o 
 -36  -2   7        8.25       -4.73     14.26 o 
 -34  -2   7       16.02       35.15     18.66 o 
 -32  -2   7       12.20        2.86      9.63 o 
 -30  -2   7       52.16       38.65     12.16 o 
 -28  -2   7      215.73      210.89     17.60 o 
 -26  -2   7       35.89       28.22     10.39 o 
 -24  -2   7       18.46       22.68      9.46 o 
 -22  -2   7       51.12       61.12     11.78 o 
 -20  -2   7      329.61      326.96     19.27 o 
 -18  -2   7       88.45      123.08     14.70 o 
 -16  -2   7      166.34      203.33     16.28 o 
 -14  -2   7      444.77      453.14     21.33 o 
 -12  -2   7      405.50      401.77     20.82 o 
 -10  -2   7      236.65      233.91     16.00 o 
  -8  -2   7      196.65      212.15     15.75 o 
  -6  -2   7      185.71      187.84     14.83 o 
  -4  -2   7       92.65       78.63     11.30 o 
  -2  -2   7      113.06      138.76     15.82 o 
   0  -2   7      458.30      440.09     19.64 o 
   2  -2   7      105.54      109.99     12.54 o 
   4  -2   7       65.92       65.01     10.19 o 
   6  -2   7      240.22      214.32     19.94 o 
   8  -2   7      312.46      314.92     26.56 o 
  10  -2   7      120.43      102.81     19.94 o 
  12  -2   7       50.05       34.68     15.41 o 
  14  -2   7      530.09      540.13     35.08 o 
  16  -2   7      106.59       98.08     20.41 o 
  18  -2   7      202.76      239.95     28.39 o 
  20  -2   7      320.41      369.19     30.82 o 
  22  -2   7       32.57       39.54     17.03 o 
  24  -2   7        3.35        0.81     13.92 o 
  26  -2   7       71.91       88.14     21.36 o 
 -39  -1   7        2.45       15.68     15.41 o 
 -37  -1   7       16.59        4.06     14.13 o 
 -35  -1   7        8.58       12.17     13.79 o 
 -33  -1   7       41.86       41.23     16.76 o 
 -31  -1   7       81.44       80.30     18.11 o 
 -29  -1   7      133.12      110.99     19.26 o 
 -27  -1   7       64.76       63.06     15.68 o 
 -25  -1   7      382.04      350.65     49.78 o 
 -23  -1   7       61.27       66.98     21.39 o 
 -21  -1   7       18.46       15.46      8.36 o 
 -19  -1   7       45.84       57.04     10.66 o 
 -17  -1   7      968.70     1041.38     31.50 o 
 -15  -1   7      968.54      948.56     29.91 o 
 -13  -1   7      731.98      766.38     26.26 o 
 -11  -1   7      513.08      521.15     22.75 o 
  -9  -1   7      429.01      404.34     18.95 o 
  -7  -1   7      590.46      619.50     25.18 o 
  -5  -1   7      316.61      307.37     16.27 o 
  -3  -1   7      373.92      340.83     16.68 o 
  -1  -1   7      167.75      159.69     12.51 o 
   1  -1   7       70.23       59.63      9.34 o 
   3  -1   7      252.71      244.55     14.35 o 
   5  -1   7      252.82      237.65     14.34 o 
   7  -1   7       77.43       71.33     10.11 o 
   9  -1   7      118.77      133.33     26.09 o 
  11  -1   7      643.25      645.11     36.70 o 
  13  -1   7      918.66      926.56     45.02 o 
  15  -1   7      330.16      332.89     27.58 o 
  17  -1   7      177.23      221.50     24.00 o 
  19  -1   7      201.01      201.16     25.75 o 
  21  -1   7      212.45      247.59     25.82 o 
  23  -1   7      824.41      907.97     47.18 o 
  25  -1   7      186.36      219.54     27.31 o 
  27  -1   7      374.25      403.87     32.65 o 
  29  -1   7      317.73      389.94     32.78 o 
 -40   0   7       10.33        9.13     15.07 o 
 -38   0   7      185.93      193.86     24.74 o 
 -36   0   7       19.36        4.80     13.52 o 
 -34   0   7        4.31        2.30     11.56 o 
 -32   0   7        2.12       -0.68     11.49 o 
 -30   0   7        0.03       -3.11     11.56 o 
 -28   0   7       12.31       -8.52     11.02 o 
 -26   0   7        1.45       18.72     11.96 o 
 -24   0   7       11.54       10.07     11.56 o 
 -22   0   7      280.87      304.17     24.33 o 
 -20   0   7       72.61       62.42     10.09 o 
 -18   0   7      231.57      227.18     30.89 o 
 -16   0   7       81.37       75.41     10.39 o 
 -14   0   7       10.88       10.00      7.24 o 
 -12   0   7     1288.35     1277.94     67.29 o 
 -10   0   7       69.16       65.28     15.95 o 
  -8   0   7       25.06       20.03      7.86 o 
  -6   0   7      181.27      223.26     23.52 o 
  -4   0   7     1947.60     1949.05     43.10 o 
  -2   0   7      138.40      135.39     11.47 o 
   0   0   7       31.30       43.67      8.07 o 
   2   0   7     1011.08      951.84     31.16 o 
   4   0   7      603.58      583.97     27.51 o 
   6   0   7      207.84      198.32     12.91 o 
   8   0   7       36.56       55.50     25.79 o 
  10   0   7      966.91     1165.01     75.50 o 
  12   0   7     4391.68     4749.08     83.05 o 
  14   0   7       99.31      111.60     19.20 o 
  16   0   7        0.14       -2.23     11.76 o 
  18   0   7       89.46       80.44     17.57 o 
  20   0   7      354.15      324.11     27.17 o 
  22   0   7        9.62        6.56     12.30 o 
  24   0   7      569.16      550.27     36.09 o 
  26   0   7        4.78       -7.30     12.03 o 
  28   0   7       59.19       67.93     19.53 o 
  30   0   7      369.53      414.95     34.47 o 
 -39   1   7        2.23        6.49     13.86 o 
 -37   1   7       18.41        2.91     14.19 o 
 -35   1   7        9.16        6.56     12.57 o 
 -33   1   7       40.25       34.47     15.01 o 
 -31   1   7       79.42       86.92     17.64 o 
 -29   1   7      134.84       92.94     18.18 o 
 -27   1   7       63.06       54.95     14.87 o 
 -25   1   7      379.61      389.06     27.71 o 
 -23   1   7       62.93       61.98     14.67 o 
 -21   1   7       18.64       16.56     11.83 o 
 -19   1   7       44.19       80.44     15.55 o 
 -17   1   7      951.35     1127.52     44.95 o 
 -15   1   7      982.91      963.74     27.50 o 
 -13   1   7      715.82      766.43     24.20 o 
 -11   1   7      509.45      557.21     20.52 o 
  -9   1   7      433.31      441.23     18.19 o 
  -7   1   7      577.45      594.68     21.32 o 
  -5   1   7      328.05      347.12     16.37 o 
  -3   1   7      368.98      354.56     16.35 o 
  -1   1   7      160.00      149.32     12.27 o 
   1   1   7       67.13       68.92     13.21 o 
   3   1   7      248.91      233.18     13.81 o 
   5   1   7      256.23      241.95     14.47 o 
   7   1   7       81.07       70.50     14.74 o 
   9   1   7      124.89      116.26     17.78 o 
  11   1   7      654.04      677.08     36.30 o 
  13   1   7      899.22      797.39     40.01 o 
  15   1   7      319.98      300.38     25.35 o 
  17   1   7      170.75      216.91     26.09 o 
  19   1   7      212.22      212.85     25.62 o 
  21   1   7      214.27      195.95     25.08 o 
  23   1   7      829.80      853.56     45.69 o 
  25   1   7      179.06      154.31     25.62 o 
  27   1   7      372.22      358.51     32.11 o 
  29   1   7      316.48      349.79     32.04 o 
 -36   2   7        8.06       -6.35     12.50 o 
 -34   2   7       15.48       15.21     12.57 o 
 -32   2   7       12.32       24.33     13.52 o 
 -30   2   7       51.82       45.02     13.92 o 
 -28   2   7      218.02      173.38     21.63 o 
 -26   2   7       34.32       19.13     12.44 o 
 -24   2   7       18.76       25.41     13.65 o 
 -22   2   7       48.90       48.73     15.21 o 
 -20   2   7      335.86      371.56     26.77 o 
 -18   2   7       89.63      111.39     17.84 o 
 -16   2   7      164.74      161.75     20.55 o 
 -14   2   7      432.92      429.89     27.78 o 
 -12   2   7      421.25      398.32     26.50 o 
 -10   2   7      239.18      273.95     22.85 o 
  -8   2   7      199.15      215.98     13.79 o 
  -6   2   7      191.83      175.54     17.57 o 
  -4   2   7       95.36       87.13     15.75 o 
  -2   2   7      112.15      115.99     17.37 o 
   0   2   7      452.00      407.72     26.09 o 
   2   2   7      103.31       93.21     16.49 o 
   4   2   7       67.16       24.40     11.76 o 
   6   2   7      244.91      213.86     20.68 o 
   8   2   7      331.34      326.20     25.69 o 
  10   2   7      119.20       97.94     18.66 o 
  12   2   7       52.17       14.80     12.50 o 
  14   2   7      523.44      500.25     34.07 o 
  16   2   7      105.18       86.79     20.48 o 
  18   2   7      206.47      185.68     25.35 o 
  20   2   7      321.94      318.29     28.73 o 
  22   2   7       31.37       30.75     17.03 o 
  24   2   7        3.05       17.78     14.87 o 
  26   2   7       71.25       78.88     20.08 o 
  -3   3   7       31.00       14.13     11.15 o 
  -1   3   7        3.39        3.45     10.41 o 
   1   3   7       22.35       21.43     12.03 o 
   3   3   7      355.52      286.12     24.74 o 
   5   3   7      146.03      105.38     18.05 o 
   7   3   7      188.31      165.74     22.91 o 
   9   3   7      122.28      126.06     19.74 o 
  11   3   7      255.51      242.52     24.81 o 
  13   3   7      136.08      106.66     19.80 o 
  15   3   7      406.08      364.06     29.67 o 
  17   3   7      183.21      209.47     27.92 o 
  19   3   7       31.44        5.61     15.01 o 
  21   3   7       55.97       26.29     17.44 o 
   4   4   7      225.91      177.63     23.45 o 
   6   4   7       15.30        2.23     11.15 o 
   8   4   7       80.52       77.73     18.72 o 
  10   4   7      124.59       86.79     19.33 o 
  12   4   7       67.77       44.21     16.76 o 
 -25  -3   8        1.67       -4.74     10.11 o 
 -23  -3   8       40.13       45.25     12.98 o 
 -21  -3   8       71.06       73.31     14.81 o 
 -19  -3   8       22.66       27.12     11.76 o 
 -17  -3   8       10.94       -3.77      8.82 o 
 -15  -3   8        2.04        0.67      9.12 o 
 -13  -3   8       26.88       28.38     10.92 o 
 -11  -3   8       17.41       10.76     10.25 o 
  -9  -3   8       12.24       -6.58     10.31 o 
  -7  -3   8       18.53       14.14      9.24 o 
  -5  -3   8        3.15        4.56      8.69 o 
  -3  -3   8       34.46       47.74     11.40 o 
  -1  -3   8      533.57      505.79     23.52 o 
   1  -3   8      121.28       90.57     21.09 o 
   3  -3   8       52.68       47.31     17.51 o 
   5  -3   8       26.96       24.87     16.43 o 
   7  -3   8       65.78       50.90     17.57 o 
   9  -3   8      104.54      110.24     22.78 o 
  11  -3   8       30.66       33.73     16.76 o 
  13  -3   8       31.26       51.37     18.86 o 
 -30  -2   8       69.83       93.48     21.56 o 
 -28  -2   8      126.94      151.66     17.47 o 
 -26  -2   8      150.49      175.47     18.47 o 
 -24  -2   8       26.93       34.68     11.57 o 
 -22  -2   8      232.90      200.94     18.70 o 
 -20  -2   8       47.29       42.96     12.81 o 
 -18  -2   8      151.63      151.59     31.23 o 
 -16  -2   8      180.79      178.18     17.43 o 
 -14  -2   8      160.52      151.61     16.19 o 
 -12  -2   8       67.19       74.97     12.80 o 
 -10  -2   8      401.56      414.38     20.99 o 
  -8  -2   8      372.26      370.79     19.73 o 
  -6  -2   8      131.16      158.12     15.29 o 
  -4  -2   8       29.11       31.25      9.87 o 
  -2  -2   8       16.31       12.81     13.18 o 
   0  -2   8       72.79       83.15     12.15 o 
   2  -2   8      538.92      512.60     32.78 o 
   4  -2   8        5.70       13.93      8.59 o 
   6  -2   8        5.33       12.84     13.05 o 
   8  -2   8      337.49      355.74     29.81 o 
  10  -2   8      149.01      147.08     23.93 o 
  12  -2   8       28.27       17.51     14.87 o 
  14  -2   8       96.41       92.20     21.29 o 
  16  -2   8      192.42      238.06     30.28 o 
  18  -2   8        3.85       12.84     16.02 o 
  20  -2   8      146.23      170.47     26.70 o 
 -35  -1   8       18.25       10.34     14.74 o 
 -33  -1   8       20.32       17.71     16.22 o 
 -31  -1   8       52.42       53.67     19.33 o 
 -29  -1   8       60.65       51.17     19.60 o 
 -27  -1   8       57.30       47.52     18.18 o 
 -25  -1   8       59.42       59.35     18.25 o 
 -23  -1   8        3.52        1.97      8.66 o 
 -21  -1   8      103.17      116.52     14.31 o 
 -19  -1   8      346.76      412.05     21.31 o 
 -17  -1   8      374.73      382.54     21.60 o 
 -15  -1   8      134.80      151.42     15.44 o 
 -13  -1   8       19.67       27.36      9.92 o 
 -11  -1   8       73.42       71.25     11.85 o 
  -9  -1   8        4.40        8.57      8.04 o 
  -7  -1   8      215.98      191.19     14.26 o 
  -5  -1   8      159.33      187.09     25.85 o 
  -3  -1   8       78.84       90.55     15.44 o 
  -1  -1   8      295.88      282.42     16.53 o 
   1  -1   8      506.74      526.36     21.96 o 
   3  -1   8      207.70      185.81     14.61 o 
   5  -1   8       93.99      104.80     33.66 o 
   7  -1   8      740.66      792.85     27.25 o 
   9  -1   8       32.75       46.37     17.10 o 
  11  -1   8      378.96      423.33     31.57 o 
  13  -1   8      345.00      309.78     27.98 o 
  15  -1   8      551.25      548.65     36.97 o 
  17  -1   8       85.24      118.22     23.25 o 
  19  -1   8       37.89       35.42     17.51 o 
  21  -1   8       18.86        8.38     15.41 o 
  23  -1   8      145.61      156.88     25.48 o 
 -36   0   8        4.45       10.48     15.75 o 
 -34   0   8       19.10       16.02     15.21 o 
 -32   0   8        7.00       -7.44     11.42 o 
 -30   0   8       45.19       33.19     14.80 o 
 -28   0   8       99.19       95.17     19.60 o 
 -26   0   8       67.47       65.70     17.64 o 
 -24   0   8       60.81       68.13     18.18 o 
 -22   0   8      230.02      233.74     23.25 o 
 -20   0   8        1.78       20.01     13.65 o 
 -18   0   8      564.95      623.79     44.37 o 
 -16   0   8     1034.99     1021.15     31.47 o 
 -14   0   8      281.33      320.27     17.80 o 
 -12   0   8      187.44      176.44     13.72 o 
 -10   0   8        0.05       -0.53      7.13 o 
  -8   0   8      458.74      440.27     19.79 o 
  -6   0   8       90.28       64.61     26.33 o 
  -4   0   8        1.69       -5.61      6.72 o 
  -2   0   8       96.92      109.42     12.01 o 
   0   0   8      161.34      159.08     14.18 o 
   2   0   8       37.25       38.68     13.82 o 
   4   0   8      293.64      334.98     17.41 o 
   6   0   8      440.58      417.47     33.86 o 
   8   0   8      612.03      682.01     25.14 o 
  10   0   8     1197.14     1245.66     51.20 o 
  12   0   8       24.01       15.95     14.13 o 
  14   0   8       16.53       23.59     14.46 o 
  16   0   8        8.56       15.55     14.33 o 
  18   0   8       14.77        5.41     13.32 o 
  20   0   8      495.19      503.03     35.76 o 
  22   0   8       10.70        3.18     14.13 o 
  24   0   8       46.45       57.12     18.52 o 
 -35   1   8       17.62       31.36     15.55 o 
 -33   1   8       19.64       34.47     15.01 o 
 -31   1   8       51.13       67.93     17.51 o 
 -29   1   8       61.48       45.42     15.95 o 
 -27   1   8       58.55       82.13     17.98 o 
 -25   1   8       63.64       62.79     17.51 o 
 -23   1   8        3.10        9.46     12.23 o 
 -21   1   8      101.90      144.58     21.63 o 
 -19   1   8      342.32      368.38     27.65 o 
 -17   1   8      367.98      353.92     26.90 o 
 -15   1   8      134.04      112.20     18.86 o 
 -13   1   8       21.35       23.39     12.37 o 
 -11   1   8       75.31       72.23     11.15 o 
  -9   1   8        4.99       -2.37      7.14 o 
  -7   1   8      221.67      216.69     14.59 o 
  -5   1   8      159.04      176.70     13.09 o 
  -3   1   8       75.99       94.59     16.02 o 
  -1   1   8      295.61      304.06     16.53 o 
   1   1   8      504.29      515.52     21.21 o 
   3   1   8      216.61      198.84     19.97 o 
   5   1   8       86.79       89.70     16.70 o 
   7   1   8      757.19      770.29     40.01 o 
   9   1   8       31.77       10.68     12.30 o 
  11   1   8      391.80      351.01     27.78 o 
  13   1   8      331.92      333.71     28.32 o 
  15   1   8      551.42      559.06     36.16 o 
  17   1   8       92.00       73.81     19.53 o 
  19   1   8       38.20       32.65     15.68 o 
  21   1   8       19.68       28.19     16.15 o 
  23   1   8      145.15      170.54     26.29 o 
 -30   2   8       68.90       99.77     20.55 o 
 -28   2   8      125.29      110.45     21.22 o 
 -26   2   8      151.97      139.98     21.97 o 
 -24   2   8       26.35       31.03     14.53 o 
 -22   2   8      236.29      192.17     23.93 o 
 -20   2   8       51.14       38.66     15.34 o 
 -18   2   8      153.10       99.70     18.99 o 
 -16   2   8      179.19      170.06     22.24 o 
 -14   2   8      158.91      141.54     20.68 o 
 -12   2   8       67.48       87.40     17.57 o 
 -10   2   8      410.55      384.33     27.51 o 
  -8   2   8      373.51      344.12     25.75 o 
  -6   2   8      135.12      116.12     18.32 o 
  -4   2   8       27.97       26.16     12.78 o 
  -2   2   8       15.66        6.89     12.03 o 
   0   2   8       70.98       71.78     16.70 o 
   2   2   8      531.78      423.87     29.74 o 
   4   2   8        5.29        2.43     10.68 o 
   6   2   8        6.44        5.41     10.88 o 
   8   2   8      331.90      380.21     29.20 o 
  10   2   8      147.76      105.38     21.16 o 
  12   2   8       29.21       11.76     14.67 o 
  14   2   8       91.96       87.19     20.75 o 
  16   2   8      187.11      200.95     28.39 o 
  18   2   8        3.84        1.15     13.65 o 
  20   2   8      143.13      117.41     24.00 o 
   1   3   8      118.36       89.70     19.67 o 
   3   3   8       51.75       23.32     14.33 o 
   5   3   8       30.33       28.86     15.48 o 
   7   3   8       69.47       32.85     17.24 o 
   9   3   8      105.21       90.84     20.82 o 
  11   3   8       28.68       16.36     13.45 o 
  13   3   8       28.72       36.91     17.64 o 
 -11  -3   9       63.77       65.77     13.90 o 
  -9  -3   9       10.26        3.61      9.87 o 
  -7  -3   9       11.82       12.08     10.43 o 
  -5  -3   9       23.75       29.25     11.65 o 
  -3  -3   9       21.51        9.71     12.78 o 
  -1  -3   9       16.05       18.93     16.97 o 
 -24  -2   9        4.43        4.95     11.08 o 
 -22  -2   9       15.58       25.28     18.76 o 
 -20  -2   9       52.98       24.64     11.36 o 
 -18  -2   9       36.92       57.65     29.71 o 
 -16  -2   9       39.80       59.82     13.04 o 
 -14  -2   9       13.06       17.47     10.23 o 
 -12  -2   9      135.00      156.79     17.14 o 
 -10  -2   9       52.02       41.52     11.69 o 
  -8  -2   9        3.59       -3.25      8.54 o 
  -6  -2   9       13.27       14.66     15.75 o 
  -4  -2   9      134.89      149.38     23.42 o 
  -2  -2   9      450.21      401.73     21.39 o 
   0  -2   9        6.57       12.94      9.52 o 
   2  -2   9       41.47       25.35     16.22 o 
   4  -2   9      137.63      158.91     25.48 o 
   6  -2   9       50.08       24.47     16.36 o 
   8  -2   9       39.83       23.05     16.09 o 
  10  -2   9      144.43      126.06     24.20 o 
  12  -2   9      193.22      212.99     29.74 o 
 -29  -1   9       79.22       43.53     17.37 o 
 -27  -1   9       80.58       62.66     19.33 o 
 -25  -1   9        8.77       17.24     15.55 o 
 -23  -1   9      416.19      471.05     34.61 o 
 -21  -1   9       20.47       22.70     10.47 o 
 -19  -1   9      114.82      127.92     15.72 o 
 -17  -1   9      182.05      199.65     17.92 o 
 -15  -1   9      244.87      236.29     18.53 o 
 -13  -1   9       41.09       35.59     10.67 o 
 -11  -1   9      167.80      207.92     19.06 o 
  -9  -1   9      122.19      116.64     14.46 o 
  -7  -1   9       18.78       12.01      9.00 o 
  -5  -1   9      107.31      117.60     14.29 o 
  -3  -1   9       65.10       62.98     14.57 o 
  -1  -1   9       34.32       38.04     13.18 o 
   1  -1   9        8.46        7.33      8.86 o 
   3  -1   9       81.97      106.59     24.74 o 
   5  -1   9      102.29      110.65     22.24 o 
   7  -1   9      351.38      377.78     32.31 o 
   9  -1   9      171.13      147.28     24.20 o 
  11  -1   9        3.66       15.14     16.09 o 
  13  -1   9       73.46       75.03     21.02 o 
  15  -1   9       31.60       24.87     17.03 o 
 -30   0   9       17.63       40.29     18.25 o 
 -28   0   9        7.38        6.89     15.21 o 
 -26   0   9        5.04        2.10     13.72 o 
 -24   0   9       73.15       94.97     20.41 o 
 -22   0   9      138.90      180.47     26.29 o 
 -20   0   9      184.31      238.33     24.74 o 
 -18   0   9       37.08       41.16     16.70 o 
 -16   0   9       23.34       36.96     11.10 o 
 -14   0   9       52.60       78.30     12.53 o 
 -12   0   9        0.42       -5.24      7.52 o 
 -10   0   9        5.67       10.36      9.63 o 
  -8   0   9      125.22      132.10     14.33 o 
  -6   0   9        7.73        1.89      7.93 o 
  -4   0   9       26.54       33.92     10.11 o 
  -2   0   9       82.42      111.55     13.76 o 
   0   0   9      215.71      232.93     25.52 o 
   2   0   9      209.23      191.91     16.97 o 
   4   0   9      362.55      404.82     20.87 o 
   6   0   9      918.20      923.64     31.19 o 
   8   0   9      320.15      379.06     31.43 o 
  10   0   9      555.50      603.81     39.34 o 
  12   0   9       83.14       68.67     19.47 o 
  14   0   9      216.33      233.87     28.93 o 
  16   0   9       37.90       35.42     17.24 o 
  18   0   9      214.05      229.68     29.88 o 
 -29   1   9       76.85       66.04     21.02 o 
 -27   1   9       82.13       80.17     21.90 o 
 -25   1   9        8.33       17.03     15.88 o 
 -23   1   9      422.07      464.97     33.66 o 
 -21   1   9       20.55       13.38     14.67 o 
 -19   1   9      117.38      141.40     23.12 o 
 -17   1   9      182.22      177.70     23.93 o 
 -15   1   9      246.49      206.50     22.58 o 
 -13   1   9       42.19       39.61     14.87 o 
 -11   1   9      164.44      180.07     23.12 o 
  -9   1   9      124.18      112.44     13.55 o 
  -7   1   9       17.74        9.25      8.68 o 
  -5   1   9      104.95      112.23     13.21 o 
  -3   1   9       62.19       60.77     15.28 o 
  -1   1   9       34.14       51.17     13.59 o 
   1   1   9        8.46        0.68      8.44 o 
   3   1   9       82.57       73.62     17.17 o 
   5   1   9       98.39       93.89     19.94 o 
   7   1   9      355.12      364.60     29.88 o 
   9   1   9      172.53      166.62     24.06 o 
  11   1   9        3.91       -9.06     13.18 o 
  13   1   9       69.69       60.70     17.84 o 
  15   1   9       30.47       39.14     17.37 o 
 -24   2   9        4.63        4.73     15.95 o 
 -22   2   9       14.29       12.23     15.48 o 
 -20   2   9       53.84       31.77     17.51 o 
 -18   2   9       35.95       30.82     16.36 o 
 -16   2   9       41.28       39.00     15.88 o 
 -14   2   9       13.70       21.97     14.80 o 
 -12   2   9      140.44      105.51     20.01 o 
 -10   2   9       49.69       29.13     15.14 o 
  -4   2   9      132.73      141.40     22.10 o 
  -2   2   9      445.66      428.27     31.30 o 
   0   2   9        6.31      -11.02     12.91 o 
   2   2   9       40.84       21.63     15.48 o 
   4   2   9      144.53      120.45     22.10 o 
   6   2   9       50.28       55.83     17.71 o 
   8   2   9       41.50       42.11     16.02 o 
  10   2   9      133.54      165.60     26.70 o 
  12   2   9      194.39      218.19     30.48 o 
 -17  -1  10       36.09       37.68     11.98 o 
 -15  -1  10       79.04       92.37     14.58 o 
 -13  -1  10       55.00       41.86     13.35 o 
 -11  -1  10        3.18        6.40     10.03 o 
  -9  -1  10       29.49       17.06     10.04 o 
  -7  -1  10       31.68       29.29     10.93 o 
  -5  -1  10      157.47      201.35     18.59 o 
  -3  -1  10       97.66      117.72     15.77 o 
  -1  -1  10       34.73       40.72     21.29 o 
   1  -1  10       48.20       50.15     15.34 o 
   3  -1  10       26.86       27.58     18.32 o 
 -20   0  10      120.59      124.57     25.35 o 
 -18   0  10      222.02      260.71     30.42 o 
 -16   0  10       39.27       17.03     15.68 o 
 -14   0  10        4.90      -12.98     11.56 o 
 -12   0  10        6.43       11.42      9.47 o 
 -10   0  10       12.72        8.76     10.39 o 
  -8   0  10       37.18       44.14     11.73 o 
  -6   0  10      118.96      136.64     15.80 o 
  -4   0  10        5.59        7.88      9.89 o 
  -2   0  10        0.12       11.55      9.89 o 
   0   0  10      130.82      133.84     17.84 o 
   2   0  10       15.73       28.38     11.32 o 
   4   0  10        0.02       -5.94      8.95 o 
   6   0  10       29.73       35.42     19.26 o 
 -17   1  10       37.48       34.40     17.84 o 
 -15   1  10       81.59      131.81     24.00 o 
 -13   1  10       56.83       35.49     17.24 o 
 -11   1  10        2.83        0.41     13.59 o 
  -9   1  10       30.58       16.43     14.74 o 
  -7   1  10       30.63       35.88     11.14 o 
  -5   1  10      155.34      187.90     32.82 o 
  -3   1  10       92.95       98.40     14.24 o 
  -1   1  10       34.62       35.17     11.58 o 
   1   1  10       45.66       53.11     12.59 o 
   3   1  10       28.36       33.12     16.56 o 
                                                 
